# Supplementary material for: Association analyses identify 31 new risk loci for colorectal cancer susceptibility
Source: Nat Commun. 2019 May 14;10:2154. doi: 10.1038/s41467-019-09775-w (PMC6517433; doi:10.1038/s41467-019-09775-w)
Supplement: Supplementary file 4 — Supplementary Data 1 [file 41467_2019_9775_MOESM4_ESM.xlsx]

## Sheet: Suppl Data 1
Supplementary Data 1: Previously identified colorectal cancer loci. The previously reported association statistics in European (EUR) and Asian (ASN) cohorts (and where performed, combined analysis) are shown.
Also shown in the row below is the best P-value for a correlated SNP at the same locus from this study (if different from the reported SNP, r2 > 0.1).
LD calculated based on European populations.
Cytoband	SNP	Lead SNP in meta	Position (bp, GRCh37)	Risk/Alt Allele	Reported P-value in EUR	Reported P-value in ASN	Reported Combined P	Reported OR (95% CI)*	LD (R2; D’)	OR (95% CI) in meta	P-value in meta	BFDP **	Reference	PMID	Note
Principally European GWAS
1p36.12	rs72647484		22587728	TC	1.21e-08			1.24 (1.15; 1.33)		1.13 (1.09; 1.17)	2.20297e-10	0.00201942	Al-Tassan NA, Sci Rep, 2015	25990418
		-
1q25.3	rs10911251		183081194	AC	1.75e-08			1.09 (1.06; 1.12)		1.08 (1.06; 1.10)	1.06266e-12	1.17311e-05	Whiffin N, Hum Mol Genet, 2014	24737748	Initially identified in Peters et al, Gastroenterology, 2012, but not genome-wide significant
		rs4546885	183025555	GC					0.87; 0.99	1.09 (1.07; 1.11)	1.42354e-14	1.78438e-07
1q41	rs6691170		222045446	TG	9.55e-10			1.06 (1.03; 1.09)		1.08 (1.06; 1.10)	5.34635e-12	5.55289e-05	Houlston RS, Nat Genet, 2010	20972440
		rs6658977	222049820	TG					0.97; 0.99	1.08 (1.06; 1.11)	1.09408e-12	1.1967e-05
2q32.3	rs11903757		192587204	CT	1.38e-06	0.13	3.71e-08	1.16 (1.10; 1.22)		1.02 (0.99; 1.05)	0.232692	0.999997	Peters U, Gastroenterology, 2012	23266556
		-
2q35	rs992157		219154781	AG	3.15e-08			1.10 (1.06; 1.13)		1.08 (1.05; 1.10)	1.04883e-11	0.000107175	Orlando O, Hum Mol Genet, 2016	27005424
		rs13020391	219184436	CT					0.58; 0.90	1.09 (1.06; 1.11)	2.4676e-13	2.81993e-06
3p22.1	rs35360328		40924962	AT	2.4e-08	0.04	3.1e-09	1.14 (1.09; 1.19)		1.09 (1.06; 1.12)	8.89635e-09	0.0592145	Schumacher FR, Nat Commun, 2015	26151821
		rs35470271	40915239	GA					0.92; 0.96	1.09 (1.06; 1.13)	1.63846e-09	0.0124961
3p14.1	rs812481		66442435	GC	2.5e-08	0.178883	2e-08	1.09 (1.05; 1.11)		1.01 (0.99; 1.03)	0.438336	0.999998	Schumacher FR, Nat Commun, 2015	26151821
		rs2279290	66430811	GT					0.22; 0.97	1.05 (1.03; 1.08)	5.40187e-05	0.995864
3q26.2	rs10936599		169492101	CT	3.39e-08			1.08 (1.04; 1.11)		1.07 (1.04; 1.10)	1.4083e-07	0.478901	Houlston RS, Nat Genet, 2010	20972440
		rs35446936	169486508	GA					0.99; 1.00	1.07 (1.05; 1.10)	6.11703e-08	0.292544
4q22.2	rs1370821		94943383	TC	4e-08			1.07 (1.04; 1.1)		1.05 (1.02; 1.07)	3.40637e-05	0.994467	Schmit SL, JNCI, 2018	29917119
		-
4q26	rs3987		118759055	GA	4.02e-08			1.36 (1.22; 1.52)		1.02 (1.00; 1.04)	0.0973535	0.999995	Real LM, PLoS One, 2014	24978480
		-
4q32.2	rs35509282		163333405	AT	8.2e-09			1.53 (1.33; 1.75)		1.02 (0.99; 1.06)	0.242944	1	Schmit SL, Carcinogenesis, 2014	25023989
		rs186722897	163374639	TA					0.14; 0.81	1.10 (1.03; 1.16)	0.00201085	0.999769
5p15.33	rs2735940		1296486	AG	3.1e-13			1.09 (1.05; 1.12)		1.08 (1.06; 1.10) (1.06; 1.1) 1.08 (1.06; 1.10)	1.45257e-11	0.000145337	Schmit SL, JNCI, 2018	29917119
		-
5p13.1	rs58791712		40281797	GT;G	7.3e-14			1.10 (1.07; 1.12)		1.10 (1.07; 1.13)	1.15417e-12	1.22997e-05	Schmit SL, JNCI, 2018	29917119
		rs1445011	40280202	CT					1.00; 1.00	1.11 (1.08; 1.13)	1.03605e-17	1.60373e-10
6p21.31	rs6906359		35528378	C T	3.4e-08			1.11 (1.06; 1.16)		1.11 (1.07; 1.16)	4.22271e-08	0.215859	Schmit SL, JNCI, 2018	29917119
		rs16878812	35569562	AG					1.00; 1.00	1.11 (1.07; 1.15)	1.66622e-09	0.0127664
6p21.2	rs1321311		36622900	AC	1.12e-09	0.0171	1.14e-10	1.10 (1.07; 1.13)		1.09 (1.06; 1.11)	8.74198e-11	0.00079042	Dunlop MG, Nat Genet, 2012	22634755
		rs1321310	36623124	CT					0.97; 0.99	1.09 (1.06; 1.11)	5.80009e-11	0.000533743
6p12.1	rs62404968		55714314	C T	8.6e-10			1.09 (1.05; 1.12)		1.07 (1.05; 1.1)	1.88205e-08	0.119497	Schmit SL, JNCI, 2018	29917119
		rs62404966	55712124	CT					0.97; 1.00	1.08 (1.05; 1.10)	2.75234e-09	0.0211268
8q23.3	rs16892766		117630683	CA	3.3e-18			1.27 (1.20; 1.34)		1.26 (1.22; 1.31)	1.2107e-35	1.92202e-27	Tomlinson IP, Nat Genet, 2008	18372905
		-
8q24.21	rs6983267		128413305	GT	1.27e-14			1.27 (1.16; 1.39)		1.19 (1.16; 1.21)	2.46171e-57	2.33669e-49	Tomlinson I, Nat Genet, 2007	17618284
		-
10p14	rs10795668		8701219	GA	2.5e-13			1.15 (1.10; 1.20)		1.11 (1.09; 1.14)	3.80511e-20	6.84179e-13	Tomlinson IP, Nat Genet, 2008	18372905
		rs7894531	8734761	GA					0.86; 0.94	1.13 (1.10; 1.15)	4.49278e-24	1.02183e-16
10q11.23	rs10994860		52645424	C T	3.5e-08			1.09 (1.05; 1.12)		1.05 (1.02; 1.08)	0.000364988	0.999255	Schmit SL, JNCI, 2018	29917119
		-
10q24.2	rs1035209		101345366	TC	4.45e-11			1.12 (1.08; 1.16)		1.11 (1.08; 1.14)	2.75969e-15	3.67092e-08	Whiffin N, Hum Mol Genet, 2014	24737748
		rs2193352	101346609	GA					1.00; 1.00	1.11 (1.08; 1.14)	1.74411e-15	2.35787e-08
11q13.4	rs3824999		74345550	GT	1.65e-09	0.0846	3.65e-10	1.08 (1.05; 1.10)		1.09 (1.07; 1.11)	2.26133e-15	3.00523e-08	Dunlop MG, Nat Genet, 2012	22634755
		rs57796856	74338355	TA					0.98; 0.99	1.09 (1.07; 1.12)	3.61698e-16	5.05822e-09
11q23.1	rs3802842		111171709	CA	5.82e-10			1.11 (1.08; 1.15)		1.15 (1.12; 1.17)	9.10385e-32	3.13052e-24	Tenesa A, Nat Genet, 2008	18372901
		rs3087967	111156836	TC					0.97; 0.99	1.15 (1.12; 1.18)	6.00698e-33	2.20224e-25
12p13.32	rs3217810		4388271	TC	2.16e-10			1.19 (1.13; 1.25)		1.11 (1.06; 1.15)	1.08624e-06	0.847509	Whiffin N, Hum Mol Genet, 2014	24737748	Initially identified in Peters et al, Gastroenterology, 2012, but not genome-wide significant
		-
12q13.13	rs11169552		51155663	CT	1.89e-10			1.09 (1.05; 1.12)		1.06 (1.03; 1.08)	5.26506e-06	0.966475	Houlston RS, Nat Genet, 2010	20972440
		rs11169572	51216890	CT					0.21; 0.93	1.09 (1.06; 1.11)	5.95754e-14	7.16581e-07
12q24.12	rs3184504		111884608	CT	1.7e-08			1.09 (1.06; 1.12)		1.09 (1.06; 1.11)	1.11804e-14	1.41681e-07	Schumacher FR, Nat Commun, 2015	26151821
		rs597808	111973358	GA					0.98; 0.99	1.09 (1.07; 1.11)	8.20648e-15	1.04897e-07
12q24.21	rs72013726		115890835	C; CACA	5e-11			1.08 (1.04; 1.11)		1.08 (1.06; 1.11)	2.04491e-10	0.00178513	Schmit SL, JNCI, 2018	29917119
		rs7315438	115891403	TC					0.78; 1.00	1.08 (1.05; 1.10)	1.48543e-11	0.000149759
12q24.22	rs73208120		117747590	GT	2.8e-08			1.16 (1.11; 1.23)		1.04 (1.00; 1.08)	0.0266865	0.999979	Schumacher FR, Nat Commun, 2015	26151821
		-
13q13.2	rs10161980		34093518	CG	4.7e-09			1.08 (1.05; 1.11)		1.06 (1.04; 1.09)	1.95623e-08	0.129404	Schmit SL, JNCI, 2018	29917119
		rs9537521	34038180	GA					0.84; 0.92	1.08 (1.05; 1.11)	6.65428e-09	0.0467728
14q22.2	rs4444235		54410919	CT	8.1e-10			1.11 (1.08; 1.15)		1.08 (1.05; 1.10)	1.41524e-11	0.000143893	COGENT, Nat Genet, 2008	19011631
		rs35107139	54419106	CA					0.67, 0.89	1.09 (1.07; 1.12)	1.36794e-13	1.58512e-06
15q13.3	rs11632715		33004247	AG	2.3e-10			1.11 (1.08; 1.16)		1.07 (1.05; 1.10)	1.92087e-11	0.000193368	Tomlinson IP, PLoS Genet, 2011	21655089
		rs73376930	33012502	GA					0.19, 0.79	1.18 (1.15; 1.21)	6.85813e-35	3.37196e-27
16q22.1	rs9929218		68820946	GA	1.2e-08			1.10 (1.06; 1.14)		1.06 (1.04; 1.09)	4.95631e-07	0.757292	COGENT, Nat Genet, 2008	19011631
		rs9939049	68812301	AT					0.99; 0.99	1.06 (1.04; 1.09)	2.07123e-07	0.576663
16q24.1	rs2696839		86340448	G C	2e-08			1.06 (1.04; 1.09)		1.05 (1.03; 1.08)	1.27722e-06	0.890678	Schmit SL, JNCI, 2018	29917119
		-
18q21.1	rs4939827		46453463	TC	1e-12			1.18 (1.12; 1.23)		1.20 (1.18; 1.23)	1.56616e-66	2.13e-58	Broderick P, Nat Genet, 2007	17934461
		rs7226855	46454048	AG					1.00; 1.00	1.21 (1.19; 1.24)	6.49022e-71	1.05878e-62
19q13.11	rs10411210		33532300	CT	4e-09			1.15 (1.10; 1.20)		1.14 (1.10; 1.19)	2.44501e-12	2.92437e-05	COGENT, Nat Genet, 2008	19011631
		rs73039434	33524919	TG					0.35; 0.93	1.30 (1.22; 1.38)	2.10797e-18	2.7254e-10
20p12.3	rs961253		6404281	AC	2e-10			1.12 (1.08; 1.16)		1.11 (1.08; 1.13)	4.73711e-20	8.39284e-13	COGENT, Nat Genet, 2008	19011631
		-
20q11.22	rs2295444		33173883	C T	3.3e-09			1.08 (1.05; 1.1)		1.02 (1; 1.05)	0.0257383	0.999987	Schmit SL, JNCI, 2018	29917119
		-
20q13.13	rs1810502		49057488	C T	1.02e-08			1.08 (1.05; 1.1)		1.07 (1.05; 1.1)	1.5755e-10	0.00146316	Schmit SL, JNCI, 2018	29917119
		-
20q13.33	rs4925386		60921044	CT	1.89e-10			1.08 (1.05; 1.10)		1.10 (1.08; 1.13)	1.48463e-15	1.98556e-08	Houlston RS, Nat Genet, 2010	20972440
		rs1741640	60932414	CT					0.52; 0.88	1.16 (1.13; 1.20)	2.09117e-28	7.40469e-21
Xp22.2	rs5934683		9751474	TC	7.46e-10	0.538	7.3e-10	1.07 (1.04; 1.10)		1.08 (1.03; 1.12)	0.000406128	0.999156	Dunlop MG, Nat Genet, 2012	22634755
		rs2732875	9763898	CG					0.43; 1.00	1.18 (1.13; 1.24)	8.29611e-12	0.000132135
Principally Asian GWAS
5q23.3	rs12522693		130195731	GA		2.08e-08		1.31 (1.19; 1.45)		1.01 (0.98; 1.05)	0.350743	0.999998	Jiang K, Oncotarget, 2015	26515597
		-
5q31.1	rs647161		134499092	AC	0.002	3.77e-10	1.22e-10	1.11 (1.08; 1.15)		1.04 (1.02; 1.06)	0.000723777	0.999659	Jia WH, Nat Genet, 2013	23263487
		rs639933	134467751	CA					0.05; 0.40	1.07 (1.05; 1.10)	1.13528e-09	0.0094999
6p21.1	rs4711689		41692812	AG		3.92e-08		1.11 (1.07; 1.15)		1.03 (1.01; 1.05)	0.00877066	0.999965	Zeng C, Gastroenterology, 2016	26965516
		rs6933790	41672769	TC					0.01; 0.22	1.10 (1.07; 1.14)	3.64874e-10	0.00302781
10q22.3	rs704017		80819132	GA		2.07e-08		1.10 (1.06; 1.13)		1.10 (1.08; 1.13)	2.96174e-16	4.14995e-09	Zhang B, Nat Genet, 2014	24836286
		-
10q24.32	rs4919687		104595248	GA		7.82e-12		1.14 (1.10; 1.19)		1.02 (1.00; 1.05)	0.0704027	0.999994	Zeng C, Gastroenterology, 2016	26965516
10q25.2	rs12241008		114280702	CT	0.0015	2.9e-08	1.4e-09	1.13 (1.09; 1.18)		1.11 (1.07; 1.15)	8.23626e-09	0.0554233	Wang H, Nat Comm, 2014	25105248
		rs12255141	114294892	GA					0.98; 0.99	1.11 (1.07; 1.15)	2.96547e-09	0.0220107
10q25.2	rs11196172		114726843	AG		1.04e-12		1.14 (1.10; 1.18)		1.08 (1.04; 1.11)	4.17638e-06	0.952258	Zhang B, Nat Genet, 2014	24836286
		rs11196171	114724473	GA					0.44; 0.89	1.07 (1.04; 1.10)	3.14925e-06	0.94231
11q12.2	rs174537		61552680	GT		9.22e-21		1.16 (1.12; 1.19)		1.05 (1.03; 1.08)	9.9134e-06	0.982034	Zhang B, Nat Genet, 2014	24836286
		rs4246215	61564299	GT					0.92; 0.99	1.06 (1.03; 1.08)	9.57709e-07	0.857865
12p13.32	rs10774214		4368352	TC	0.04	5.48e-10	3.06e-08	1.09 (1.06; 1.13)		1.04 (1.02; 1.06)	0.000597378	0.999601	Jia WH, Nat Genet, 2013	23263487
		rs12818766	4376091	AG					0.35; 1.00	1.10 (1.07; 1.13)	2.15416e-09	0.0161087
12p13.31	rs10849432		6385727	TC		5.81e-10		1.14 (1.09; 1.18)		1.06 (1.03; 1.10)	0.000689189	0.999505	Zhang B, Nat Genet, 2014	24836286
		rs10849438	6412036	GT					0.02; 0.97	1.12 (1.08; 1.16)	1.04183e-10	0.000948507
12p13.31	rs11064437		6982162	CT		4.48e-11		1.12 (1.08; 1.16)		1.36 (0.84; 2.19)	0.208576	0.99999	Zeng C, Gastroenterology, 2016	26965516
		-
12p13.2	rs2238126		12009741	GA	0.034	2.67e-10	2.79e-11	1.17 (1.12; 1.23)		1.00 (0.97; 1.03)	0.921286	0.999998	Wang M, Nat Comm, 2016	27145994
		-
16q24.1	rs847208		86254051	AC		3.15e-09		1.11 (1.07; 1.15)		1.01 (0.98; 1.03)	0.526476	0.999998	Tanikawa C, Carcinogenesis, 2018	29471430
		-
17q12	rs17836917		32047282	GA		4.55e-08		1.33 (1.20; 1.48)		1.07 (0.96; 1.19)	0.246689	0.999992	Jiang K, Oncotarget, 2015	26515597
		-
17p13.3	rs12603526		800593	CT		3.42e-08		1.10 (1.06; 1.14)		1.05 (0.98; 1.13)	0.154498	0.999991	Zhang B, Nat Genet, 2014	24836286
		rs73975588	816741	AC					0.002; 1.00	1.10 (1.06; 1.13)	8.71065e-09	0.0577585
19q13.2	rs1800469		41860296	GA		1.17e-08		1.09 (1.06; 1.12)		1.08 (1.05; 1.10)	1.07237e-09	0.00884635	Zhang B, Nat Genet, 2014	24836286
		rs9797885	41873001	GA					0.97; 1.00	1.08 (1.05; 1.10)	2.76982e-10	0.00242995
20p12.3	rs2423279		7812350	CT		3.04e-12		1.13 (1.09; 1.17)		1.08 (1.05; 1.10)	1.10206e-08	0.0745313	Zhang B, Nat Genet, 2014	23263487	Initially identified in Jia et al, Nat Genet, 2013, but not genome-wide significant in ASN only
		rs6055286	7718045	AG					0.51; 0.99	1.11 (1.07; 1.14)	9.68668e-11	0.000861464
20q13.12	rs6065668		42532821	CT		4.47e-11		1.11 (1.09; 1.14)		1.02 (0.99; 1.04)	0.179218	0.999997	Tanikawa C, Carcinogenesis, 2018	29471430
		rs2179593	42660286	AC					0.01; 0.00	1.07 (1.05; 1.10)	4.62e-09	0.035
African GWAS
19q13.32	rs56848936 **		46321507	GA			2.4e-08	1.64 (1.37; 1.96)			NA	NA	Wang H, IJC, 2017	28295283
		-
* Combined OR
** Bayesian False Discovery Probability (prior=1x10-5, maxRR=1.2)
*** Homozygous in EUR populations, not present in data
