# Supplementary material for: Association analyses identify 31 new risk loci for colorectal cancer susceptibility
Source: Nat Commun. 2019 May 14;10:2154. doi: 10.1038/s41467-019-09775-w (PMC6517433; doi:10.1038/s41467-019-09775-w)
Supplement: Supplementary file 5 — Supplementary Data 2 [file 41467_2019_9775_MOESM5_ESM.xlsx]

## Sheet: Suppl Data 2
Supplementary Data 2: Summary of studies used in this meta-analysis
Series	Study setting	Study centre	Sampling	Genotyping platform
CCFR1	Colon Cancer Family Registry	University of Southern California	Recently diagnosed cases reported to population complete cancer registries in the USA (Seattle Familial Colorectal Cancer Registry). Canada (Ontario Familial Cancer Registry) and Australia (Australasian Colorectal Cancer Family Study). Population-based controls	Illumina Hap1M, Hap1M-Duo or Omni-express
CCFR2	Colon Cancer Family Registry	University of Southern California	Cases from the Colon Cancer Family Registry, recruited from centres in Australia, Ontario, Seattle, USC, Mayo and Hawaii. Controls from the Cancer Genetic Markers of Susceptibility studies of breast and prostate cancer	Cases as for CCFR1, controls Illumina Hap300 and Hap240 or Hap550 arrays.
COIN	COIN trial	Cardiff University	Multicentre study of cetuximab and other therapies in metastatic CRC. Cases recruited as a clinical-based series and controls as population-based series. Controls were unselected blood donors	Cases Affymetrix Axiom, controls Affymetrix 6.0
CORSA	CORSA (COloRectal cancer Study of Austria)	Medical University of Vienna	Population based screening study in colorectal cancer and adenoma	Affymetrix Axiom Genome-Wide CEU 1 Array
Croatia	Case-control study, Cases recruited from a teaching hospital in Zagreb	Zagreb	Recently diagnosed cases. Spouses controls from the same population	OmniExpressExome BeadChip 8v1.1 or 8v1.3
DACHS	DACHS Study, excluding previously reported cases and controls (GECCO study)	German Cancer Research Center (DKFZ)	Population-based incidence cases aged>30 at diagnosis in the Rhine-Neckar-Odenwald region (southwest Germany). Community-based controls were randomly selected from population registries, matched by age (5-year groups), sex, and county	Illumina OncoArray
FIN	Finnish Colorectal Cancer Predisposition Study	Helsinki University	Cases requited through Finnish Hospitals and Finnish Cancer Registry. Population-based controls from FINRISK, Health 2000, Finnish Twin Cohort and Helsinki Birth Cohort Studies	Cases Illumina HumanOmni 2.5M8v1, controls Illumina HumanHap 670k and 610k
NSCCG-OncoArray	National Study of Colorectal Cancer Genetics	Institute of Cancer Research, London; Oxford	Patients were selected for having a family history of CRC (at least one first degree relative) or age of diagnosis below 58. Controls obtained from cancer-free patients from the BCAC and PRACTICAL studies	Illumina OncoArray
SCOT	Short Course Oncology Treatment (SCOT) trial	Institute of Cancer Research, London; Oxford	Cases obtained from a study of adjuvant chemotherapy in colorectal cancer by the CACTUS and OCTO groups. Controls comprised of cancer-free individuals from The Heinz Nixdorf Recall study	Illumina Global Screening Array
Scotland1	COGS (Colorectal Cancer Susceptibility Study)	Edinburgh University	Population-based incidence cases aged <55 at diagnosis; Scotland. Population-based controls frequency matched by area of residence within Scotland	Illumina HumanHap 240K and 300
SOCCS/GS	Scottish Colorectal Cancer Study 3 (SOCCS3), Generation Scotland	Edinburgh University	Population based incident cases (Scottish colorectal cancer study 3), and population based controls from Scotland (Generation Scotland and Scottish colorectal cancer study 3 controls)	OmniExpressExome BeadChip 8v1.1 or 8v1.2 or 8v1.3, Omni5M
SOCCS/LBC	Scottish Colorectal Cancer Study 3 (SOCCS3), Lothian Birth Cohort	Edinburgh University	Population based incidence cases from Scotland. Population based controls from the Lothian Birth Cohorts 1921 and 1936	OmniExpressExome BeadChip 8v1.1 or 8v1.2 or 8v1.3, Illumina610-Quadv1
UK Biobank	Cases: prevalence (~51%) and incidence cases of colorectal cancer across UK: controls: population based controls without history of cancer	Edinburgh University	Population based incidence and prevalence cases of colorectal cancer,UK. Population based controls without history of cancer and/or colorectal adenoma matched 1:4 by age, gender, date of blood draw, ethnicity, and region of residence (two first letters of postal code)	Affymetrix UK Biobank AxiomArray
UK1	CORGI (Colorectal Tumour Gene Identification Consortium)	Oxford University	Cases enriched for family history of CRC, ascertained through UK clinical genetics clinics. Spouse controls with no personal history or family history of CRC.	Illumina Hap300, Hap240S, Hap370, Hap550 or Omni2.5M arrays
VQ58	VICTOR, post treatment stager of a phase III, randomised trial of rofecoxib (VIOXX) in patients after potentially curative therapy. QUASAR2, multi-centre study of capectibine±bevacizumb as adjuvant treatment. 1958 Birth cohort controls	Oxford University	Cases recruited as a clinical-based series, controls as population-based series	Illumina Hap300, Hap240S, Hap370, Hap550 or Omni2.5M, controls Hap1.2M-Duo
