# Supplementary material for: Association analyses identify 31 new risk loci for colorectal cancer susceptibility
Source: Nat Commun. 2019 May 14;10:2154. doi: 10.1038/s41467-019-09775-w (PMC6517433; doi:10.1038/s41467-019-09775-w)
Supplement: Supplementary file 6 — Supplementary Data 3 [file 41467_2019_9775_MOESM6_ESM.xlsx]

## Sheet: Suppl Data 3
Supplementary Data 3: Exclusion of individual samples from each study owing to quality control.
Samples were excluded due to call rate (<95% or failed genotyping), ethnicity (principal components analysis or other samples reported to be not of white, European descent),
relatedness (any individuals found to be duplicated or related within or between data sets through IBS), sex discrepancies, or other reasons (controls with a first degree relative with CRC,
low concordance of genotyping in duplicates, excess heterozygosity, or samples which have been subsequently withdrawn from a study).
Sample QC
	New GWAS					Previously published GWAS
	NSCCG-OncoArray	SCOT	SOCCS/GS	SOCCS/LBC	UK Biobank	CCFR1	CCFR2	COIN	CORSA	Croatia	DACHS	FIN*	UK1	Scotland1	VQ58
Pre-QC	7,281 cases	3,076 cases	4,772 cases	1,037 cases	6,360 cases	1,290 cases	796 cases	2,244 cases	978 cases	764 cases	1,105 cases		940 cases	1,012 cases	1,800 cases
	7,519 controls	4,349 controls	12,158 controls	1,522 controls	25,440 controls	1,055 controls	2,236 controls	2,162 controls	855 controls	450 controls	700 controls		965 controls	1,012 controls	2,690 controls
Call rate	296	129	145	2	698	84	0	122	22	56	32		15	15
Ethnicity	546	331	43	34	44	67	2	130	31	12	11		54	9
Relatedness	484	195	2475	50	126	13		4	98	5	3		26	9	9
Sex discrepancy	192		48	7	12	4	1	8	18	9	33		3	15	1
Other	20		767 history of previous cancers, 54 sampling issues, adenomas and other health conditions, 43 heterozygosity outliers	7 heterozygosity outliers, 151 history of cancer for controls, 15 unknown if any history of cancer	44 sex chr aneuploidy, 966 non-white (self-defined), 4,615 self-reported cancers, history of cancer in controls, 21 heterozygosity outliers, 185 duplicates and relatives in Scottish cohort	3		30		2 heterozygosity outliers	1 heterozygosity outliers, 28 duplicates, 7 study drop out, 1 age		17	10 appendix, adenomas, other health conditions, 84 pre-phasing QC, 7 duplicates between datasets
Post-QC	6,596 cases	2,910 cases	4,551 cases	996 cases	4,800 cases	1,175 cases	795 cases	1,950 cases	919 cases	689 cases	1,028 cases	1,172 cases	890 cases	932 cases	1,794 cases
	7,205 controls	4,095 controls	8,804 controls	1,297 controls	20,289 controls	999 controls	2,234 controls	2,162 controls	788 controls	441 controls	661 controls	8,266 controls	900 controls	943 controls	2,686 controls
* genotyping data were not available
