# Supplementary material for: Association analyses identify 31 new risk loci for colorectal cancer susceptibility
Source: Nat Commun. 2019 May 14;10:2154. doi: 10.1038/s41467-019-09775-w (PMC6517433; doi:10.1038/s41467-019-09775-w)
Supplement: Supplementary file 7 — Supplementary Data 4 [file 41467_2019_9775_MOESM7_ESM.xlsx]

## Sheet: Suppl Data 4
Supplementary Data 4: Conditional analysis on CRC SNPs previously identified in Asian populations
Shown are the SNPs found to be genome-wide significant in GWAS from Asian populations, along with their P-values in this meta-analysis. Where applicable, the top SNP in the region is shown.
Population allele frequencies based on 1000 Genomes data. In the MAF (Minor allele frequency) column is shown the MAF for the respective population, with the minor allele. EAS: East Asian, EUR: European
Cytoband	SNP	Minor/major allele	MAF EAS	MAF EUR	P-value	Lead SNP in meta	P-value	Minor/major allele	MAF EAS	MAF EUR	LD with top SNP	Conditional P-value	Note
5q23.3	rs12522693	A/G	0.14 (A)	0.15 (A)	0.350743
5q31.1	rs647161	C/A	0.30 (A)	0.34 (C)	0.000723777	rs639933	1.13528e-09	C/A	0.35 (C)	0.37 (C)	0.05; 0.40	9.49997e-08	New in EUR
6p21.1	rs4711689	G/A	0.20 (A)	0.46 (G)	0.00877066	rs6933790	3.64874e-10	C/T	0.38 (C)	0.18 (C)	0.01; 0.22	1.27878e-09	New in EUR
10q22.3	rs704017	G/A	0.28 (G)	0.44 (A)	2.96174e-16	rs704017						1	New in EUR
10q24.32	rs4919687	A/G	0.25 (A)	0.30 (A)	0.0704027
10q25.2	rs12241008	C/T	0.30 (C)	0.10 (C)	8.23626e-09	rs12255141	2.96547e-09	G/A	0.29 (G)	0.10 (G)	0.98; 0.99	1	New in EUR
10q25.2	rs11196172	A/G	0.35 (G)	0.12 (A)	4.17638e-06	rs11196171	3.14925e-06	A/G	0.29 (A)	0.24 (G)	0.44; 0.89	1
11q12.2	rs174537	G/T	0.43 (G)	0.35 (T)	9.9134e-06	rs4246215	9.57709e-07	T/G	0.43 (G)	0.37 (T)	0.92; 0.99	1
12p13.32	rs10774214	T/C	0.32 (T)	0.38 (T)	0.000597378	rs12818766	2.15416e-09	A/G	0.27 (A)	0.18 (A)	0.35; 1.00	2.41275e-05	Previously identified
12p13.31	rs10849432	C/T	0.19 (C)	0.10 (C)	0.000689189	rs10849438	1.04183e-10	G/T	0.33 (G)	0.14 (G)	0.02; 0.97	1.01155e-09	New in EUR
12p13.31	rs11064437	C/T	0.28 (T)	0.01 (T)	0.208576
12p13.2	rs2238126	A/G	0.47 (G)	0.19 (G)	0.921286
16q24.1	rs847208	C/A	0.32 (C)	0.38 (C)	0.526476
17q12	rs17836917	A/G	0.11 (A)	0.20 (A)	0.246689
17p13.3	rs12603526	C/T	0.20 (C)	0.10 (C)	0.154498	rs73975588	8.71065e-09	C/A	0 (C)	0.15 (C)	0.002; 1.00	1.38623e-08	New in EUR
19q13.2	rs1800469	A/G	0.45 (G)	0.31 (A)	1.07237e-09	rs9797885	2.76982e-10	A/G	0.45 (G)	0.33 (A)	0.97; 1.00	1	New in EUR
20p12.3	rs2423279	C/T	0.33 (C)	0.27 (C)	1.10206e-08	rs6055286	9.68668e-11	A/G	0.15 (A)	0.15 (A)	0.51; 0.99	0.0191514	New in EUR
20q13.12	rs6065668	T/C	0.47 (T)	0.25 (T)	0.179218	rs2179593	4.62e-09	C/A	0.22 (C)	0.28 (C)	0.01; 0.00	5.28633e-09	New in EUR
