# Supplementary material for: Association analyses identify 31 new risk loci for colorectal cancer susceptibility
Source: Nat Commun. 2019 May 14;10:2154. doi: 10.1038/s41467-019-09775-w (PMC6517433; doi:10.1038/s41467-019-09775-w)
Supplement: Supplementary file 8 — Supplementary Data 5 [file 41467_2019_9775_MOESM8_ESM.xlsx]

## Sheet: Suppl Data 5
Supplementary Data 5: Colorectal cancer risk loci shared with other cancers.
Data were obtained from the NHGRI-EBI GWAS Catalog. Only variants with r2 > 0.1 with the CRC SNP are shown.
CRC SNP	Cytoband	Other cancer	Other cancer SNP and risk allele	Other cancer SNP Position (bp, GRCh37)	P-value reported in other cancer GWAS	R2	D’
rs7593422	2q33.1	Barrett's esophagus or Esophageal adenocarcinoma	rs139606545-G	200045039	2e-08	0.859	0.967
rs17035289	4q24	Cancer (pleiotropy)	rs7679673-A	106061534	1e-10	0.211	0.766
rs17035289	4q24	Prostate cancer	rs7679673-C	106061534	3e-14	0.211	0.766
rs2735940	5p15.33	Breast cancer	rs10069690-T	1279790	8e-17	0.114	0.559
rs2735940	5p15.33	Breast cancer (estrogen-receptor negative)	rs10069690-T	1279790	2e-35	0.114	0.559
rs2735940	5p15.33	Breast Cancer in BRCA1 mutation carriers	rs10069690-T	1279790	4e-16	0.114	0.559
rs2735940	5p15.33	Epithelial ovarian cancer	rs10069690-A	1279790	9e-09	0.114	0.559
rs2735940	5p15.33	Glioblastoma	rs10069690-T	1279790	8e-74	0.114	0.559
rs2735940	5p15.33	Glioma	rs10069690-T	1279790	3e-66	0.114	0.559
rs2735940	5p15.33	High-grade serous ovarian cancer	rs10069690-T	1279790	5e-12	0.114	0.559
rs2735940	5p15.33	Invasive epithelial ovarian cancer	rs10069690-T	1279790	3e-08	0.114	0.559
rs2735940	5p15.33	Low-grade serous and serous borderline ovarian cancer	rs10069690-T	1279790	1e-09	0.114	0.559
rs2735940	5p15.33	Non-glioblastoma glioma	rs10069690-T	1279790	1e-16	0.114	0.559
rs2735940	5p15.33	Serous borderline ovarian cancer	rs10069690-T	1279790	4e-09	0.114	0.559
rs2735940	5p15.33	Serous invasive ovarian cancer	rs10069690-T	1279790	2e-12	0.114	0.559
rs2735940	5p15.33	Breast cancer	rs7726159-?	1282319	3e-08	0.215	0.646
rs2735940	5p15.33	Cancer (pleiotropy)	rs7725218-A	1282414	2e-10	0.231	0.645
rs2735940	5p15.33	Prostate cancer	rs7725218-G	1282414	3e-11	0.231	0.645
rs2735940	5p15.33	Glioblastoma	rs72709458-T	1283755	6e-24	0.111	0.621
rs2735940	5p15.33	Chronic lymphocytic leukemia	rs7705526 -A	1285974	6e-10	0.217	0.668
rs2735940	5p15.33	High-grade serous ovarian cancer	rs7705526-A	1285974	2e-08	0.217	0.668
rs2735940	5p15.33	Invasive epithelial ovarian cancer	rs7705526-A	1285974	7e-10	0.217	0.668
rs2735940	5p15.33	Low-grade serous and serous borderline ovarian cancer	rs7705526-A	1285974	2e-20	0.217	0.668
rs2735940	5p15.33	Lung adenocarcinoma	rs7705526-A	1285974	4e-35	0.217	0.668
rs2735940	5p15.33	Serous borderline ovarian cancer	rs7705526-A	1285974	6e-19	0.217	0.668
rs2735940	5p15.33	Serous invasive ovarian cancer	rs7705526-A	1285974	6e-10	0.217	0.668
rs2735940	5p15.33	EGFR mutation-positive lung adenocarcinoma	rs2736100-G	1286516	2e-31	0.521	0.739
rs2735940	5p15.33	Glioma	rs2736100-G	1286516	2e-17	0.521	0.739
rs2735940	5p15.33	Glioma (high-grade)	rs2736100-C	1286516	1e-15	0.521	0.739
rs2735940	5p15.33	Lung adenocarcinoma	rs2736100-G	1286516	2e-22	0.521	0.739
rs2735940	5p15.33	Lung cancer	rs2736100-C	1286516	1e-27	0.521	0.739
rs2735940	5p15.33	Testicular germ cell cancer	rs2736100-T	1286516	8e-15	0.521	0.739
rs2735940	5p15.33	Testicular germ cell tumor	rs2736100-A	1286516	9e-25	0.521	0.739
rs2735940	5p15.33	Lung adenocarcinoma	rs2853677-C	1287194	3e-40	0.617	0.956
rs2735940	5p15.33	Lung cancer	rs2853677-C	1287194	3e-09	0.617	0.956
rs2735940	5p15.33	Glioma	rs2853676-A	1288547	4e-14	0.353	0.985
rs2735940	5p15.33	Pancreatic cancer	rs2736098-C	1294086	1e-13	0.293	1
rs2735940	5p15.33	Breast cancer	rs2853669-G	1295349	4e-21	0.388	1
rs2735940	5p15.33	Breast cancer (estrogen-receptor negative)	rs3215401-A	1296256	6e-21	0.388	1
rs2735940	5p15.33	Breast cancer	rs2736108-?	1297488	3e-14	0.373	1
rs2735940	5p15.33	Breast cancer (estrogen-receptor negative)	rs2736108-?	1297488	1e-08	0.373	1
rs2735940	5p15.33	Testicular germ cell cancer	rs4635969-T	1308552	1e-23	0.111	0.679
rs2735940	5p15.33	Testicular germ cell tumor	rs4635969-A	1308552	3e-27	0.111	0.679
rs28464944	6p21.32	Hodgkin's lymphoma	rs6903608-G	32428285	3e-50	0.192	0.539
rs28464944	6p21.32	Nodular sclerosis Hodgkin lymphoma	rs6903608-T	32428285	8e-18	0.192	0.539
rs28464944	6p21.32	Nodular sclerosis Hodgkin lymphoma	rs9269081-?	32441100	2e-39	0.154	0.467
rs28464944	6p21.32	Chronic lymphocytic leukemia	rs9271176 -G	32578127	3e-20	0.134	0.472
rs28464944	6p21.32	Hepatocellular carcinoma	rs9272105-A	32599999	5e-22	0.106	0.548
rs28464944	6p21.32	Squamous cell carcinoma	rs4455710-T	32608858	2e-18	0.101	0.667
rs28464944	6p21.32	Oral cavity and pharyngeal cancer	rs3828805-C	32636120	3e-13	0.216	0.471
rs28464944	6p21.32	Oropharynx cancer	rs3828805-C	32636120	2e-12	0.216	0.471
rs28464944	6p21.32	Follicular lymphoma	rs2647012-G	32664458	2e-21	0.105	0.44
rs6983267	8q24.21	Prostate cancer (early onset)	rs10505477-A	128407443	9e-09	0.916	0.996
rs6983267	8q24.21	Prostate cancer	rs6983267-G	128413305	3e-27	1	1
rs6983267	8q24.21	Prostate cancer (early onset)	rs6983267-G	128413305	1e-08	1	1
rs1412834	9p21.3	Glioblastoma	rs634537-G	22032152	7e-45	0.29	0.634
rs1412834	9p21.3	Glioma	rs634537-G	22032152	1e-45	0.29	0.634
rs1412834	9p21.3	Non-glioblastoma glioma	rs634537-G	22032152	1e-15	0.29	0.634
rs1412834	9p21.3	Glioma	rs2157719-C	22033366	3e-17	0.312	0.64
rs1412834	9p21.3	Non-glioblastoma glioma	rs2157719-C	22033366	2e-11	0.312	0.64
rs1412834	9p21.3	Basal cell carcinoma	rs2151280-G	22034719	9e-11	0.274	0.542
rs1412834	9p21.3	Glioma (high-grade)	rs1412829-C	22043926	2e-10	0.29	0.631
rs1412834	9p21.3	Nasopharyngeal carcinoma	rs1412829-?	22043926	3e-08	0.29	0.631
rs1412834	9p21.3	Basal cell carcinoma	rs7874604-T	22054690	5e-13	0.312	0.57
rs1412834	9p21.3	Oral cavity cancer	rs8181047-A	22064465	4e-09	0.282	0.784
rs1412834	9p21.3	Glioblastoma	rs145929329-ATT	22066212	5e-12	0.427	0.785
rs1412834	9p21.3	Breast cancer	rs10811650-G	22067593	2e-13	0.57	0.867
rs1412834	9p21.3	Glioma	rs4977756-G	22068652	7e-15	0.425	0.785
rs704017	10q22.3	Breast cancer	rs704010-T	80841148	2e-35	0.193	0.464
rs704017	10q22.3	Breast cancer	rs1268974-G	80852378	4e-36	0.194	0.457
rs12255141	10q25.2	Lung cancer	rs7086803-A	114498476	4e-18	0.134	0.73
rs597808	12q24.13	Oral cavity and pharyngeal cancer	rs4767364-A	112521448	2e-08	0.171	0.746
rs6066825	20q13.13	Multiple myeloma	rs6066835-C	47355009	1e-13	0.154	1
rs3787089	20q13.33	Glioma	rs6010620-G	62309839	3e-12	0.596	0.979
rs3787089	20q13.33	Glioma (high-grade)	rs6010620-G	62309839	5e-19	0.596	0.979
rs3787089	20q13.33	Glioblastoma	rs2297440-C	62312299	4e-46	0.614	1
rs3787089	20q13.33	Glioma	rs2297440-C	62312299	2e-42	0.614	1
rs3787089	20q13.33	Non-glioblastoma glioma	rs2297440-C	62312299	7e-10	0.614	1
rs3787089	20q13.33	Glioblastoma	rs6062302-C	62320968	1e-13	0.613	0.993
rs3787089	20q13.33	Prostate cancer	rs6062509-A	62362563	4e-16	0.698	0.868
