# Supplementary material for: Association analyses identify 31 new risk loci for colorectal cancer susceptibility
Source: Nat Commun. 2019 May 14;10:2154. doi: 10.1038/s41467-019-09775-w (PMC6517433; doi:10.1038/s41467-019-09775-w)
Supplement: Supplementary file 9 — Supplementary Data 6 [file 41467_2019_9775_MOESM9_ESM.xlsx]

## Sheet: Suppl Data 6
Supplementary Data 6: Predicted disrupted transcription factor binding at colorectal cancer risk SNPs, as determined by motifbreakR.
Also shown are the transcription factors bound at these sites in LoVo, HT29 and ENCODE cell lines.
Lead-SNP	Cytoband	Position (GRCh37/hg19)	GERPa	ChIPseq CRC cell linesb	ENCODE ChIPseqc	Altered motifs from motifbreakRd
rs72647484	1p36.12	22587728	0.844			DMRTC2, UA10
rs61776719	1p34.3	38455891	-4.82			ATF4, CREB1, CEBP, AP1, HNF1B, NR2F1, NR2F6, RARA, RARB, RARG
rs12143541	1p32.3	55247852	-0.0371
rs4546885	1q25.3	183025555	0.852			UA10, RXRA, STAT5A
rs6658977	1q41	222049820	0.149			ELK3, HSF1, NR3C1, AR, HSF2, PGR, ZBTB12
rs11692435	2q11.2	98275354	4.79		Znf263, Pol2	CTCF, MYBL2, EN1
rs11893063	2q33.1	199601925	-0.206
rs7593422	2q33.1	200131695	-6.42			CEBP, AP1, BPTF, DMRT3
rs13020391	2q35	219184436	0.937			NR2C2, PPARG, PRDM14, RXRA, TCF12, NFIB, PPARA
rs35470271	3p22.1	40915239	4.25			HNF4A, HNF4G, FOXA1, HNF4, NR2F1
rs9831861	3p21.1	53088285	-0.603			MEIS2, PITX2, TGIF2, TGIF2LX, MEIS2, MEIS3, OTX2, PKNOX1, PKNOX2, TGIF1
rs12635946	3q13.2	112916918	2.13
rs17035289	4q24	106048291	1.6			CTCF, AIRE, BARHL1, BARHL2, BARX1, CCDC6, DMC1, EN1, GBX2, HMX2, HMX3, ISL1, ISL2, LHX9, MSX1, MSX2, NOBOX, PAX7, SOX1, HESX1, SOX10, SOX11, SOX14, SOX15, SOX17, SOX18, HMX1, SOX2, SOX21, SOX3, SOX4, SOX7, SOX8, SOX9, SRY, VENTX, ISX
rs75686861	4q31.21	145621328	-0.67			SOX4
rs77776598	5p15.33	1240998	-2.96			EBF1, MAX, GTF3C2, TRIM28
rs2735940	5p15.33	1292983	-2.3
rs1445011	5p13.1	40245555	0.235			ARHGEF12, POU2F1
rs639933	5q31.1	134467751	3.97			ETS, RUNX, CREB3L1, ZNF282
rs2070699	6p24.1	12292772	1.73	SMC1A, RAD21, SMC3, CTCF	Rad21, Ctcf, Smc3, Pol2, Pol2-4h8, Bcl3, Pol2-b, Whip,Ctcf, Mxi1	BATF, DMRT2, HBP1
rs3131043	6p21.33	30758466	-1.74		Pol2-4h8, Tcf12
rs9271770	6p21.32	32594248	-2.76
rs16878812	6p21.31	35569562	4.35		Sin3ak20, Tcf12, Stat1, Stat3, c-fos, Tcf7l2, Usf1, Fosl2	ATF1, CREB3, HIF1A, XBP1
rs1321310	6p21.2	36623124	1.68		P300, Pol2-4h8	HOXA10, HOXB6, POU6F1, TBP
rs6933790	6p21.1	41672769	-0.448		Pol2-4h8, Pol2, Pou2f2, Ctcf	AHR, ARNT, NANOG, POU2F1, POU2F2, ARNT, EPAS1, POU5F1
rs62404966	6p12.1	55712124	-0.443			FOXK1, FOXG1, FOXJ3, XBP1
rs6928864	6q21	105966894	0.554			GABP, POU4F2, PAX5, SPI1
rs10951878	7p12.3	46926695	1.03		Ctcf, Cebpb	ALX1, FOX, FOXC1, FOXC2, FOXD3, FOXL1, MSX2, SRY, ZBED1
rs3801081	7p12.3	47511161	-0.909	NIPBL	Pol2-4h8	CREB1, E4F1, CREB
rs16892766	8q23.3	117630683	6.07		Foxa1, Gr, ERalphaA	HSF1, HSF2, HSF4, HRE, TBX3, SOX10, TGIF2
rs6983267	8q24.21	128413305	5.31	ATF5, MYC, CTCF, NIPBL, TCF7L2	Tead4, Foxa1, Sp1, Ctcf, Arid3a, Tcf7l2, Foxa1, P300, Hnf4g, Hdac2, Ap2alpha, Rxra, Nfic, P300	IRF, JUND
rs1412834	9p21.3	22110131	-4.68			CEBPG, MEF2A, MYEF2, MEF2B, MEF2C, MEF2D, PRDM4, CHR
rs7894531	10p14	8734761	-5.93			CREB
rs704017	10q22.3	80819132	2.33	JUN, MYC, SMC1A, HOXA6, RAD21, HNF4A, NIPBL	Foxa1, Mef2a, Mybl2, Max, Bhlhe40, P300, Cebpd, Zbtb7a, Hnf4a, Maz, Gata2, Tead4, Arid3a, Tcf7l2, Cebpb, Hdac2, Mxi1, Nfic, CoRest, Sin3ak20, Tal1, Ccnt2, Sp1, Usf1, c-myc, Jund, Rad21, Smc3, Fosl2, Hnf4g, Tcf12, Foxa2s, Gabp, Rxra, Gata2
rs2193352	10q24.2	101346609	1.73			FOXG1, NANOG, POU2F1, POU2F2, POU5F1B, IRF, TBR1
rs12255141	10q25.2	114299884	-1.24			POU5F1
rs4450168	11p15.4	10286755	0.118			VENTX
rs57796856	11q13.4	74338355	-0.854			FOXJ2, BARX1, CDX, FOXG1, IRF1, ZBTB16
rs4944940	11q13.4	74415252	-1.19			MEF2C
rs3087967	11q23.1	111156836	-8.48		Pol2-4h8	HNF4A, HOMEZ, HOXA7, SRY, SOX12, SOX18
rs12818766	12p13.32	4376091	-0.426			CEBP
rs10849438	12p13.31	6404952	-0.563		Usf1	CREB1, HNF4A, ITGB2, RXRA, RREB1
rs11169572	12q13.13	51216890	0.189			ATF4, EP300, CEBP, AP1, CEBPG, DDIT3, CEBPA
rs7398375	12q13.3	57540848	-0.174	CREM, RELA, SMC1A, MED12, RAD21	Foxa1, Sp1, Rad21, Mybl2, Pgc1a, Pu1, Cebpd, P300, Hdac2, Foxa2, Jund, Hnf4g, Hnf4a, Rxra	KLF4, PATZ1, KLF7, MAZ, MZF1, NHLH1, SIX5, SPZ1, ZNF143, SP1
rs597808	12q24.12	111973358	-0.317			CTCFL, ETS1, ZNF281, RUNX2, RUNX3, ZNF143, ZNF350
rs7315438	12q24.21	115891403	-1.19			FOXA2, NR2F2, RARA,RARB, ESRRA, ESRRB, ESRRG, FOXK1, FOXO3, FOXO4, NR1D1, NR4A3, PPARA, PPARG, RORA, RORC, VDR, THRB
rs9537521	13q13.2	34038180	0		Ctcf	FOXG1, POU1F1, POU3F2, FOXJ3, POU5F1
rs12427600	13q13.3	37460648	2.02			GFI1
rs45597035	13q22.1	73649152	-5.34		Pol2, Pol2-b	HOXA13, FOXC2, HOXB13, HOXC13, SOX10, SOX8, SOX9, TBP, TBX20, UA10
rs1330889	13q22.3	78609615	0.236			AIRE, FOXB1
rs7993934	13q34	111074915	-4.48			PLAG1, ARNTL, CLOCK, CREB3L1, CREB3L2, ENO1, HEY1, HEY2, MAX, MXI1, MYC, MYCN, NPAS2, SIN3A, USF1
rs35107139	14q22.2	54419106	2.39		Gata2, Gata3, Foxa1	KLF1, CCNT2, GLIS2, HF1H3B, IRF1, KLF15, KLF16, KLF4, KLF7, KLF8, MAZ, MYC, SREBF1, ZNF281, NRF1, POLR3A, RREB1, SP1, SP4, SPZ1, SREBF2, SRF, TBP, YY1, ZNF148, ZNF219, ZNF281, ZNF524, SREBF, ZNF740
rs1570405	14q22.2	54554234	-8.74			GATA4
rs16969681	15q13.3	32993111	-4.28	HES1	Mybl2, Gata3, Tcf7l2	AIRE, ATF3, MTF1, MYC, MYCN
rs73376930	15q13.3	33012502	-7.89
rs16959063	15q13.3	33105730	0.901			NR3C1
rs17816465	15q13.3	33156386	0.414		Usf1, Stat3, P300	EP300, FOXA2, FOXD3, FOXJ3, FOX, FOXA, FOXA1, FOXA3, FOXC1, FOXC2, FOXI1, FOXJ2, FOXJ3, FOXL1, FOXP1, RFX5
rs4776316	15q22.31	67007813	4.24			NHLH1, PLAG1, RARA, THRA, PATZ1,PLAGL1, SMAD4
rs10152518	15q23	68177162	-7.12	GLI2, TCF7L2, POL2-4H8	Mybl2, Pgc1a, Pol2, Max, Nrsf, P300, Chd2, P300, Zbtb33, Taf1, Pol2-4h8, Foxp2, c-myc, Yy1, Hmgn3, Tead4, Ap2gamma, Hnf4g, Tcf7l2, Foxa1, Ini1, Sp1, Usf1, Stat3, Maz, Egr1, Foxp2, CoRest, Irf1, Ccnt2, Gr, Jund, Bhlhe40, Cebpb, Zbtb7a, Elf1, Bcl3, Hsf1, Znf263, Sin3ak20, Cebpd, Ubtfs, c-jun, Nfic, Tblr1, Tcf12, Rad21, Cbx3, Trim28, Hnf4a, Rbbp5a, Ejund, E2f4, Ets1, Ap2alpha, Atf3, Creb1, Plu1, Fos…	NR3C1, GRE, REST
rs7495132	15q26.1	91172901	0.893			FOXA2, FOXG1, FOXA1, AR, EP300, FOXA, FOXA1, FOXA3, HDAC2, HNF4G, FOXA2, PGR
rs61336918	16q23.2	80007266	-1.17			NR1H4, NR2F6, AP1, PAX5, NR1D1, NR2E1, NR2F1, SOX1, SOX14, SOX2, SOX21, SOX3, SRY, RARA
rs899244	16q24.1	86700030	0.14			ARX, DRGX, MEOX2, PHOX2A, PHOX2B, SOX3, LHX2, LHX6, LHX8, PROP1, PRRX1, UNCX
rs73975588	17p13.3	816741	-8.86			REST
rs1078643	17p12	10707241	3.84	GLI2		HDAC2, REST, SIN3A, ZNF143
rs7226855	18q21.1	46454048	-5.95			MTF1
rs285245	19p13.11	16420817	0			EGR1, FOXJ3, ZSCAN4
rs73039434	19q13.11	33524919	-1.03			GLIS2, ZBTB4
rs9797885	19q13.2	41873001	-0.219			PAX5, E2F1, EGR1, SREBF, SREBF1, SREBF2
rs12979278	19q13.33	49218602	-7.2	CTCF, NFYA	Zbtb7a, Pol2	HINFP, PAX6
rs961253	20p12.3	6404281	1.69			CEBPG, SOX1, SOX2, SOX10, SOX14, SOX15, SRY, SOX17, SOX18, SOX7
rs6085661	20p12.3	6693128	0.908		Gata2, Smc3, c-jun, Usf2, Rfx, Rad21, c-fos, Mxi1, Pol2-4h8, Tcf7l2, , P300, Cebpb, c-myc, CoRest, Jund	BCL3, ETV7, GATA1, UA9, UA6, NANOG, REST, VDR
rs6055286	20p12.3	7718045	-3.38			JUND, IRF, TEAD4
rs2179593	20q13.12	42660286	1.35			HIVEP1, HLF, BCL3, CDC5L, HIVEP2, HNF1A, HNF1B, NFKB1, NFKB, RELA
rs6066825	20q13.13	47340117	1.9		Foxa1, Pol2, Mybl2, Gata3, Runx3, Foxa1, Gr, Foxa2, c-myc, Nfic	MYF, TCF12, NHLH1, MYF5, MYOG, UA9, PRDM14, PTF1A, TFAP4, ZBTB18, TCF3
rs4811050	20q13.13	50364133	-4.43			CDC5L, GFI1, GFI1B, HOXA5, HOXC9, LHX2, SREBF
rs1810502	20q13.13	50440951	-0.802	TCF7L2, POL24h8, RAD21, MED12, SMC1A	Mafk, Ap2alpha, Corest, Znf143, Pol24h8, Ubf, Yy1, P300, Hdac2, Atf, Maff, Atf3, Max, Gabp, Znf217, Hnf4g, Jund, Elf1, Cebpb, Gata2, Tcf12, Pax5, Cfos, Tblr1, Mxi1, Fosl2, Pol2b, Pol2, Nrsf, Efos, Sin3ak20, Bcl11a, Cmyc, Stat5, Tbp, Stat3, Smc3, Arid3a, Rad21, Mybl2, Hnf4a, Ejunb, Mbd4, Elk4, Six5, Chd2, Bhlhe40c, Cjun, Runx3, Pml, Nfic, Bcl3, Foxa1,Tal1, Bclaf, Rfx, Erra, Gr, Hae2f1, Srf, Trim28…	PAX5, ZNF143
rs6091213	20q13.13	49384745	-1.1		Ctcf, Nr2f2	RAD21
rs1741640	20q13.33	60932414	-1.32	NFYA, TCF7L2, POL2-4H8	c-fos, P300, Gata2, Pol2, Yy1, Nr2f2, P300, Tead4, Cfos, Tbp, Maz, Jund, Gtf2f1, Tal1, Ccnt2, , Gr, c-myc, Max, Ets1, Fosl2, Gata1, Hmgn3, Maz, Pol2, Pol2-4h8, Gata1, Zbtb7a, Trim28, Stat5a, Gabp, Gr, Gata2
rs3787089	20q13.33	62316630	-2.48		Pol2	CTCF, PLAG1
rs2732875	Xp22.2	9763898	-0.346
aGERP scores indicative >2 are indicative of evolutionary conservation
bTranscription Factor data were obtained from ChIPseq experiments in LoVo, HT29 and HCT116 CRC cell lines
cTranscription Factor data were obtained from ChIPseq experiments in ENCODE database
dmotifbreakR results showing the trascription factor binding in silico predicted to be affected by the risk SNPs
