# Supplementary material for: Association analyses identify 31 new risk loci for colorectal cancer susceptibility
Source: Nat Commun. 2019 May 14;10:2154. doi: 10.1038/s41467-019-09775-w (PMC6517433; doi:10.1038/s41467-019-09775-w)
Supplement: Supplementary file 10 — Supplementary Data 7 [file 41467_2019_9775_MOESM10_ESM.xlsx]

## Sheet: Suppl Data 7
Supplementary Data 7: Results from the cis-eQTL analysis at new and established CRC risk loci.
All nominally significant (P < 0.05) SNP-gene pairs are shown for both the INTERMPHEN data set and the GTEx transverse colon dataset for new and previously-reported loci.
b, effect size estimate (note that direction of effect has been standardised to GTEx)
					INTERMPHEN		GTEx
SNP ID	Cytoband	Position (bp, GRCh37)	Transcript Ensembl ID	Gene name	P-value	b	P-value	b
rs72647484	1p36.12	22587728
rs61776719	1p34.3	38461319	ENSG00000183386.5	FHL3			6.3846e-06	-0.123155
rs61776719	1p34.3	38461319	ENSG00000134697	GNL2			0.0201602	-0.0959736
rs61776719	1p34.3	38461319	ENSG00000204084	INPP5B			0.0494449	-0.0931983
rs61776719	1p34.3	38461319	ENSG00000214114	MYCBP			0.048467	-0.0593927
rs61776719	1p34.3	38461319	ENSG00000183431.7	SF3A3			8.0221e-07	-0.194818
rs61776719	1p34.3	38461319	ENSG00000188786	MTF1	0.0110513	-0.270921
rs12143541	1p32.3	55247852	ENSG00000116209	TMEM59			0.0269469	-0.0946791
rs4546885	1q25.3	183025555	ENSG00000224468	RP11-181K3.4			0.00143688	-0.16012
rs4546885	1q25.3	183025555	ENSG00000135862	LAMC1	0.00136967	-0.359378
rs6658977	1q41	222049820
rs11692435	2q11.2	98275354	ENSG00000115073.6	ACTR1B			1.4e-18	0.799167
rs11692435	2q11.2	98275354	ENSG00000135976.12	ANKRD36			7.9e-07	0.330167
rs11692435	2q11.2	98275354	ENSG00000196912	ANKRD36B			0.00012714	-0.447681
rs11692435	2q11.2	98275354	ENSG00000213337	ANKRD39			0.0379883	-0.184811
rs11893063	2q33.1	199601925
rs7593422	2q33.1	200131695
rs13020391	2q35	219184436	ENSG00000127837	AAMP			0.0262914	-0.0762272
rs13020391	2q35	219184436	ENSG00000163466	ARPC2			0.00848035	-0.0970537
rs13020391	2q35	219184436	ENSG00000163497	FEV			0.0429383	0.111939
rs13020391	2q35	219184436	ENSG00000127838	PNKD			0.0120306	0.0962389
rs13020391	2q35	219184436	ENSG00000261338	RP11-378A13.1	0.0183672	-0.32112	1.15278e-26	-0.744396
rs13020391	2q35	219184436	ENSG00000135926	TMBIM1			0.000996682	-0.130322
rs35470271	3p22.1	40915239	ENSG00000114784	EIF1B			0.0310002	-0.102574
rs9831861	3p21.1	53088285	ENSG00000114841	DNAH1			0.0197631	0.0873907
rs9831861	3p21.1	53088285	ENSG00000055955	ITIH4			3.6912e-05	0.173511
rs9831861	3p21.1	53088285	ENSG00000114904	NEK4			0.0373551	-0.099912
rs9831861	3p21.1	53088285	ENSG00000168268	NT5DC2			0.0210127	-0.109769
rs9831861	3p21.1	53088285	ENSG00000010318	PHF7			0.0455186	0.0651103
rs9831861	3p21.1	53088285	ENSG00000163932	PRKCD			0.0424168	0.0488586
rs9831861	3p21.1	53088285	ENSG00000163933	RFT1			2.137e-05	0.242317
rs9831861	3p21.1	53088285	ENSG00000263406	RN7SL821P			0.0406635	-0.169645
rs9831861	3p21.1	53088285	ENSG00000113811	SELK			0.0300167	0.104814
rs9831861	3p21.1	53088285	ENSG00000010319	SEMA3G			0.00475789	-0.14203
rs9831861	3p21.1	53088285	ENSG00000242142	SERBP1P3			0.000144801	-0.262281
rs9831861	3p21.1	53088285	ENSG00000163935	SFMBT1	1.27073e-06	0.642795	2.36382e-13	0.383519
rs9831861	3p21.1	53088285	ENSG00000164086	DUSP7	0.017078	0.175135
rs12635946	3q13.2	112916918
rs17035289	4q24	106048291	ENSG00000168743	NPNT			0.0160224	0.150783
rs75686861	4q31.21	145621328
rs77776598	5p15.33	1240998	ENSG00000251532	CTD-2245E15.3			0.035028	-0.313278
rs77776598	5p15.33	1240998	ENSG00000188818	ZDHHC11			0.0134846	0.392241
rs77776598	5p15.33	1240998	ENSG00000206077	ZDHHC11B			0.0392789	0.304481
rs2735940	5p15.33	1296486
rs1445011	5p13.1	40280202
rs639933	5q31.1	134467751	ENSG00000113621	TXNDC15	0.0321155	-0.172943	0.0463417	-0.0599615
rs2070699	6p24.1	12292772	ENSG00000112137	PHACTR1			0.0320977	0.171834
rs3131043	6p21.33	30758466	ENSG00000204574	ABCF1			0.00906398	0.0939384
rs3131043	6p21.33	30758466	ENSG00000204444	APOM			0.0316628	-0.129642
rs3131043	6p21.33	30758466	ENSG00000204536	CCHCR1			0.0138347	0.098474
rs3131043	6p21.33	30758466	ENSG00000228022	HCG20			5.4196e-12	-0.566764
rs3131043	6p21.33	30758466	ENSG00000176998	HCG4			0.0016527	-0.246348
rs3131043	6p21.33	30758466	ENSG00000204592	HLA-E			0.019422	0.108672
rs3131043	6p21.33	30758466	ENSG00000206341	HLA-H			0.0441499	0.129899
rs3131043	6p21.33	30758466	ENSG00000230795	HLA-K			0.0335496	-0.171554
rs3131043	6p21.33	30758466	ENSG00000243753	HLA-L			0.000766713	0.289776
rs3131043	6p21.33	30758466	ENSG00000228078	HLA-U			0.0114628	0.226778
rs3131043	6p21.33	30758466	ENSG00000227507	LTB			0.0346142	-0.0738688
rs3131043	6p21.33	30758466	ENSG00000204540	PSORS1C1			0.00597419	0.21226
rs3131043	6p21.33	30758466	ENSG00000204538	PSORS1C2			3.25151e-05	0.329796
rs3131043	6p21.33	30758466	ENSG00000241370	RPP21			0.02447	-0.088367
rs3131043	6p21.33	30758466	ENSG00000137411	VARS2			0.00211504	-0.206896
rs3131043	6p21.33	30758466	ENSG00000272221	XXbac-BPG181B23.7			0.0011265	-0.257854
rs3131043	6p21.33	30758466	ENSG00000272501	XXbac-BPG299F13.17			0.0328606	-0.119157
rs3131043	6p21.33	30758466	ENSG00000066379	ZNRD1			0.0358842	-0.0968343
rs9271770	6p21.32	32594248	ENSG00000198502	HLA-DRB5	4.06997e-08	-0.619653
rs9271770	6p21.32	32594248	ENSG00000196126	HLA-DRB1	1.79298e-06	-0.637211
rs9271770	6p21.32	32594248	ENSG00000196735	HLA-DQA1	0.0409499	-0.234175
rs9271770	6p21.32	32594248	ENSG00000179344	HLA-DQB1	3.05288e-05	-0.479903
rs9271770	6p21.32	32594248	ENSG00000237541	HLA-DQA2	0.00329262	0.351826
rs16878812	6p21.31	35569562	ENSG00000112078	KCTD20			0.0315746	-0.106251
rs16878812	6p21.31	35569562	ENSG00000228559	RP3-340B19.3			0.00349072	0.26518
rs16878812	6p21.31	35569562	ENSG00000198755	RPL10A			0.00167049	-0.155699
rs1321310	6p21.2	36623124	ENSG00000164530	PI16			0.0313925	0.150293
rs6933790	6p21.1	41672769	ENSG00000048545	GUCA1A			0.0111257	0.255246
rs6933790	6p21.1	41672769	ENSG00000112599	GUCA1B			0.0379044	0.172826
rs6933790	6p21.1	41672769	ENSG00000161911	TREML1			0.0282382	-0.237521
rs6933790	6p21.1	41672769	ENSG00000112195	TREML2			0.0428479	-0.140008
rs62404966	6p12.1	55712124
rs6928864	6q21	105966894
rs10951878	7p12.3	46926695
rs3801081	7p12.3	47511161	ENSG00000136205	TNS3			0.027322	-0.0946764
rs16892766	8q23.3	117630683
rs6983267	8q24.21	128413305	ENSG00000246228	CASC8			0.0224084	-0.16542
rs6983267	8q24.21	128413305	ENSG00000212993	POU5F1B			0.000113489	0.232249
rs1412834	9p21.3	22110131
rs7894531	10p14	8734761	ENSG00000107485	GATA3			0.0118776	0.119284
rs704017	10q22.3	80819132	ENSG00000122852	SFTPA1			0.0325383	0.189193
rs704017	10q22.3	80819132	ENSG00000185303	SFTPA2			0.00523772	0.184601
rs704017	10q22.3	80819132	ENSG00000224596	ZMIZ1-AS1	0.0219924	-0.167244	0.00256136	-0.185006
rs2193352	10q24.2	101346609	ENSG00000233690	EBAG9P1			0.0457855	0.211508
rs2193352	10q24.2	101346609	ENSG00000260475	RP11-85A1.3			0.00785786	0.301117
rs12255141	10q25.2	114294892
rs4450168	11p15.4	10286755	ENSG00000254401	RP11-179A10.1			0.00159057	-0.311928
rs57796856	11q13.4	74338355	ENSG00000149273	RPS3	0.0421752	0.136143
rs4944940	11q13.4	74415252	ENSG00000185162	AP001324.1			0.00345733	-0.256772
rs4944940	11q13.4	74415252	ENSG00000054938	CHRDL2			0.00666791	-0.219833
rs4944940	11q13.4	74415252	ENSG00000149380	P4HA3			0.0447857	-0.192775
rs4944940	11q13.4	74415252	ENSG00000241170	RP11-147I3.1			0.00627428	0.358547
rs4944940	11q13.4	74415252	ENSG00000166435	XRRA1			0.0131461	-0.369464
rs3087967	11q23.1	111156836	ENSG00000150750	C11orf53	1.40882e-09	0.591819	3.52645e-16	0.385899
rs3087967	11q23.1	111156836	ENSG00000196167	COLCA1	1.05789e-13	0.658054	1.70456e-19	0.542653
rs3087967	11q23.1	111156836	ENSG00000214290	COLCA2	4.02959e-20	0.790825	3.14181e-28	0.687419
rs3087967	11q23.1	111156836	ENSG00000150764	DIXDC1			0.0391665	0.0572158
rs3087967	11q23.1	111156836	ENSG00000137727	ARHGAP20	0.0353256	0.216927
rs3087967	11q23.1	111156836	ENSG00000110777	POU2AF1	0.0446771	0.214859
rs3087967	11q23.1	111156836	ENSG00000137713	PPP2R1B	0.0430549	-0.191803
rs12818766	12p13.32	4376091	ENSG00000111254	AKAP3			0.0111596	-0.295174
rs12818766	12p13.32	4376091	ENSG00000111247	RAD51AP1			0.0297787	-0.0876632
rs10849438	12p13.31	6412036	ENSG00000111644	ACRBP			0.0147035	0.230454
rs10849438	12p13.31	6412036	ENSG00000139193	CD27			0.0306649	-0.101601
rs10849438	12p13.31	6412036	ENSG00000219410	RP4-761J14.8			0.0398062	-0.218366
rs11169572	12q13.13	51216890	ENSG00000110881	ASIC1			0.0192137	-0.0852689
rs11169572	12q13.13	51216890	ENSG00000178449	COX14			0.000607452	0.15292
rs11169572	12q13.13	51216890	ENSG00000066084	DIP2B			0.00502454	0.108647
rs11169572	12q13.13	51216890	ENSG00000050405.9	LIMA1			2.05733e-06	-0.149753
rs11169572	12q13.13	51216890	ENSG00000257298	RP3-405J10.3			0.00379953	-0.138747
rs11169572	12q13.13	51216890	ENSG00000272368	RP4-605O3.4			0.000309801	-0.300206
rs7398375	12q13.3	57540848	ENSG00000135446	CDK4			0.00787633	0.102492
rs7398375	12q13.3	57540848	ENSG00000062485	CS			0.0352595	-0.0648204
rs7398375	12q13.3	57540848	ENSG00000025423	HSD17B6			0.0165609	-0.159261
rs7398375	12q13.3	57540848	ENSG00000123384.9	LRP1			2.24372e-10	-0.251508
rs7398375	12q13.3	57540848	ENSG00000166866	MYO1A			0.0142255	-0.0701945
rs7398375	12q13.3	57540848	ENSG00000257499	RP11-571M6.8			0.00848623	-0.206297
rs597808	12q24.12	111973358	ENSG00000198324	FAM109A			0.00505414	-0.0776664
rs597808	12q24.12	111973358	ENSG00000257877	RP3-462E2.3			0.0100507	0.164552
rs597808	12q24.12	111973358	ENSG00000270018	RP3-462E2.5			0.0160375	-0.123226
rs7315438	12q24.21	115891403	ENSG00000271579	RP11-116D17.3			0.041005	-0.13322
rs9537521	13q13.2	34038180
rs12427600	13q13.3	37460648	ENSG00000242715	CCDC169			0.0353924	0.113761
rs12427600	13q13.3	37460648	ENSG00000120693.9	SMAD9			2.52831e-05	-0.189452
rs45597035	13q22.1	73649152	ENSG00000136122	BORA			0.00159008	0.0964951
rs1330889	13q22.3	78609615
rs7993934	13q34	111074915
rs35107139	14q22.2	54419106	ENSG00000224004	ATP5C1P1			0.0402731	-0.200428
rs1570405	14q22.2	54554234
rs16969681	15q13.3	32993111	ENSG00000259446	RP11-489D6.2			0.0437002	0.173088
rs16969681	15q13.3	32993111	ENSG00000198838	RYR3			0.0214631	0.118516
rs73376930	15q13.3	33012502
rs16959063	15q13.3	33105730
rs17816465	15q13.3	33156386
rs4776316	15q22.31	67007813	ENSG00000270964	RP11-502I4.3			0.0344681	0.0931316
rs10152518	15q23	68177162	ENSG00000128973	CLN6			0.0324414	0.0758336
rs10152518	15q23	68177162	ENSG00000103599	IQCH			0.038278	-0.175622
rs10152518	15q23	68177162	ENSG00000259673	IQCH-AS1			0.0289234	0.12614
rs10152518	15q23	68177162	ENSG00000258484	SPESP1			0.0101218	0.230458
rs10152518	15q23	68177162	ENSG00000270964	RP11-502I4.3	0.026168	-0.253056
rs7495132	15q26.1	91172901	ENSG00000184508	HDDC3			0.0418293	-0.094072
rs7495132	15q26.1	91172901	ENSG00000166813	KIF7			0.00622387	-0.133262
rs7495132	15q26.1	91172901	ENSG00000188095	MESP2			0.00871909	0.162482
rs7495132	15q26.1	91172901	ENSG00000166821	PEX11A			0.00306833	-0.143573
rs7495132	15q26.1	91172901	ENSG00000166819	PLIN1			0.000404371	-0.369407
rs7495132	15q26.1	91172901	ENSG00000259894	RP11-697E2.4			0.0434552	-0.252353
rs61336918	16q23.2	80007266	ENSG00000261390	RP11-345M22.2	0.0283184	-0.186822
rs899244	16q24.1	86700030	ENSG00000176678	FOXL1			0.0404819	0.124934
rs899244	16q24.1	86700030	ENSG00000140968	IRF8			0.00536189	0.130964
rs899244	16q24.1	86700030	ENSG00000154118	JPH3			0.0464278	0.120062
rs73975588	17p13.3	816741
rs1078643	17p12	10707241	ENSG00000065325	GLP2R			0.0445898	0.136319
rs7226855	18q21.1	46454048
rs285245	19p13.11	16420817
rs73039434	19q13.11	33524919	ENSG00000121289	CEP89			0.0366093	0.157084
rs73039434	19q13.11	33524919	ENSG00000266930	CTD-2085J24.4			0.0136061	0.293553
rs9797885	19q13.2	41873001	ENSG00000177191	B3GNT8	0.0390798	-0.222502	0.00562157	-0.101156
rs9797885	19q13.2	41873001	ENSG00000123810	B9D2	0.00307269	-0.310775	0.00649927	-0.178663
rs9797885	19q13.2	41873001	ENSG00000254887	CTC-378H22.1			0.0442116	-0.142232
rs9797885	19q13.2	41873001	ENSG00000167619	TMEM145			0.0343354	0.127393
rs9797885	19q13.2	41873001	ENSG00000105341	ATP5SL	0.0318894	-0.225051
rs9797885	19q13.2	41873001	ENSG00000028277	POU2F2	0.0332767	0.21113
rs12979278	19q13.33	49218602	ENSG00000268001	CTC-241F20.3			0.01288	-0.115118
rs12979278	19q13.33	49218602	ENSG00000269534	CTC-453G23.5			0.031064	0.167358
rs12979278	19q13.33	49218602	ENSG00000269656	CTD-2571L23.6			0.0180967	0.190789
rs12979278	19q13.33	49218602	ENSG00000176920	FUT2	1.61134e-06	-0.349189	3.76464e-07	-0.175295
rs12979278	19q13.33	49218602	ENSG00000176909	MAMSTR	0.000953502	0.217385	0.0114352	0.105314
rs12979278	19q13.33	49218602	ENSG00000142233	NTN5			1.71738e-05	0.243187
rs12979278	19q13.33	49218602	ENSG00000105538	RASIP1			4.75298e-05	0.154294
rs12979278	19q13.33	49218602	ENSG00000142552	RCN3			0.00329739	-0.137656
rs12979278	19q13.33	49218602	ENSG00000232871	SEC1P			0.0468355	0.128392
rs12979278	19q13.33	49218602	ENSG00000177202	SPACA4			0.0399777	0.0804367
rs961253	20p12.3	6404281	ENSG00000125772	GPCPD1			0.0459065	0.0879131
rs961253	20p12.3	6404281	ENSG00000125885	MCM8			0.00539537	-0.151851
rs6085661	20p12.3	6693128	ENSG00000088766	CRLS1			0.00711211	0.103976
rs6055286	20p12.3	7718045
rs2179593	20q13.12	42660286	ENSG00000124249	KCNK15			0.0130641	-0.17203
rs2179593	20q13.12	42660286	ENSG00000196090	PTPRT			0.0276307	0.166923
rs2179593	20q13.12	42660286	ENSG00000101098	RIMS4			0.0392254	-0.135855
rs6066825	20q13.13	47340117	ENSG00000124214	STAU1			0.0479017	-0.0599495
rs4811050	20q13.13	50364133	ENSG00000124226	RNF114			0.0208549	0.116668
rs4811050	20q13.13	50364133	ENSG00000197818	SLC9A8			0.0116451	0.0756293
rs1810502	20q13.13	50440951	ENSG0000013550
rs6091213	20q13.13	49384745	ENSG00000124171	PARD6B			0.0284682	-0.076048
rs6091213	20q13.13	49384745	ENSG00000196396	PTPN1			0.0444336	-0.108222
rs6091213	20q13.13	49384745	ENSG00000259456	RP5-914P20.5			0.0129149	0.191447
rs1741640	20q13.33prox	60932414	ENSG00000101199	ARFGAP1			0.0451706	-0.0943611
rs1741640	20q13.33prox	60932414	ENSG00000149679	CABLES2			6.37509e-05	-0.247013
rs1741640	20q13.33prox	60932414	ENSG00000130701	RBBP8NL			0.0276009	-0.0830958
rs3787089	20q13.33dist	62316630	ENSG00000101246	ARFRP1			0.0126175	0.129981
rs3787089	20q13.33dist	62316630	ENSG00000101210	EEF1A2			0.0374891	-0.0850249
rs3787089	20q13.33dist	62316630	ENSG00000203896.5	LIME1			3.2706e-06	-0.159071
rs3787089	20q13.33dist	62316630	ENSG00000196132	MYT1			0.0288085	-0.156804
rs3787089	20q13.33dist	62316630	ENSG00000130584	ZBTB46			0.00922031	0.131755
rs2732875	Xp22.2	9763898	ENSG00000101850	GPR143			3.99996e-07	0.268125
rs2732875	Xp22.2	9763898	ENSG00000146950.8	SHROOM2			1.16155e-19	0.50859
