# Supplementary material for: Association analyses identify 31 new risk loci for colorectal cancer susceptibility
Source: Nat Commun. 2019 May 14;10:2154. doi: 10.1038/s41467-019-09775-w (PMC6517433; doi:10.1038/s41467-019-09775-w)
Supplement: Supplementary file 11 — Supplementary Data 8 [file 41467_2019_9775_MOESM11_ESM.xlsx]

## Sheet: Suppl Data 8
Supplementary Data 8: SMR analysis showing GWAS loci with significant associations with gene expression.
We show the results for the INTERMPHEN and GTEx transverse colon datasets based on SMR analysis of eQTLs with P-values <5x10-8
Bonferroni-corrected transcriptome-level SMR significance is P = 8.6x10-5.
b, effect size estimate; se, standard error; P, P-value; PHEIDI, P-value from heterogeneity in dependent instruments test. A1, effect allele. All positions in bp (GRCh37).
									GWAS			eQTL			SMR					GWAS SNP
Transcript Ensembl ID	Top SNP	Chr	Position (bp, GRCh37)	A1	A2	Freq	Gene	Gene position	b	se	P	b	se	P	b	se	P	PHEIDI	N(SNPs) HEIDI	GWAS SNP	Cytoband	Position	Data set
ENSG00000115073.6	rs11692435	2	98275354	A	G	0.0828665	ACTR1B	98276500	-0.109885	0.0192862	1.21502e-08	0.799167	0.0908409	1.39982e-18	-0.137499	0.028752	1.73337e-06	0.126419	20	rs11692435	2q11.2	98275354	GTEx
ENSG00000261338.1	rs6736362	2	219115108	T	C	0.55859	RP11-378A13.1	219121064	0.0731183	0.0109385	2.31744e-11	0.825147	0.0620253	2.2119e-40	0.0886125	0.0148358	2.33088e-09	0.257197	20	rs13020391	2q35	219184436	GTEx
ENSG00000163935.9	rs2581817	3	53071797	G	C	0.42507	SFMBT1	53009177	0.0680384	0.0109381	4.96146e-10	-0.394686	0.0527225	7.09514e-14	-0.172386	0.0360319	1.71617e-06	0.0310403	20	rs9831861	3p21.1	53088285	GTEx
ENSG00000163935	rs4687697	3	53090490	C	T	0.565695	SFMBT1	52937588	0.0679062	0.0109392	5.38e-10	-0.565961	0.0623587	1.13e-19	-0.119984	0.0234171	2.99e-07	0.0726	20	rs9831861	3p21.1	53088285	INTERMPHEN
ENSG00000196126	rs34195497	6	32526670	G	A	0.201877	HLA-DRB6	32546546	0.0712369	0.0180698	8.07e-05	0.794379	0.107159	1.23e-13	0.0896762	0.0257637	0.0005	0.304	20	rs9271770	6p21.32	32594248	INTERMPHEN
ENSG00000198502	rs9271025	6	32574990	T	C	0.18111	HLA-DRB5	32485120	0.0794698	0.0193711	4.09e-05	0.907704	0.116542	6.77e-15	0.0875503	0.0241202	0.000284	0.143	20	rs9271770	6p21.32	32594248	INTERMPHEN
ENSG00000224557.3	rs3091282	6	33057198	C	G	0.289449	HLA-DPB2	33091335	-0.0583831	0.0132013	9.75507e-06	0.726195	0.079508	6.62509e-20	-0.0803959	0.0201976	6.87823e-05	0.679746	20	rs9271770	6p21.32	32594248	GTEx
ENSG00000214290	rs7130173	11	111154072	A	C	0.28754	COLCA2	111169565	-0.138994	0.0116645	9.78e-33	-0.78798	0.0820403	7.63e-22	0.176393	0.0235883	7.55e-14	0.181	9	rs3802842	11q23.1	111171709	INTERMPHEN
ENSG00000196167	rs7130173	11	111154072	A	C	0.28754	COLCA1	111164114	-0.138994	0.0116645	9.78e-33	-0.659056	0.0885514	9.87e-14	0.210899	0.0334097	2.75e-10	0.301	9	rs3802842	11q23.1	111171709	INTERMPHEN
ENSG00000150750	rs7130173	11	111154072	A	C	0.28754	C11orf53	111126707	-0.138994	0.0116645	9.78e-33	-0.584593	0.089386	6.15e-11	0.237762	0.0414703	9.85e-09	0.794	8	rs3802842	11q23.1	111171709	INTERMPHEN
ENSG00000214290.3	rs3087967	11	111156836	C	T	0.707633	COLCA2	111174512	-0.139394	0.0116585	6.00698e-33	0.687419	0.0623926	3.14182e-28	-0.202779	0.0250275	5.39584e-16	0.0103263	20	rs3802842	11q23.1	111171709	GTEx
ENSG00000150750.6	rs11213823	11	111169990	C	T	0.696312	C11orf53	111141916	-0.132826	0.0115941	2.18586e-30	0.401318	0.0468358	1.04744e-17	-0.330974	0.0482352	6.80556e-12	0.0920629	20	rs3802842	11q23.1	111171709	GTEx
ENSG00000196167.5	rs6589220	11	111173290	T	C	0.69211	COLCA1	111169942	-0.130132	0.0115594	2.1236e-29	0.528249	0.0572317	2.70606e-20	-0.246346	0.0345135	9.49267e-13	0.035366	20	rs3802842	11q23.1	111171709	GTEx
ENSG00000178449.4	rs11169278	12	50525787	T	C	0.369048	COX14	50510001	0.0795449	0.0111584	1.01322e-12	0.258609	0.0466271	2.91732e-08	0.307588	0.070266	1.20062e-05	0.43997	20	rs11169572	12q13.12	51216890	GTEx
ENSG00000123384.9	rs7398375	12	57540848	G	C	0.277544	LRP1	57564705	-0.0901073	0.0143994	3.90663e-10	-0.251508	0.0396472	2.24372e-10	0.358268	0.0804203	8.39142e-06	0.0221541	9	rs7398375	12q13.3	57540848	GTEx
ENSG00000176920	rs681343	19	49206462	C	T	0.678315	FUT2	49199228	0.0602792	0.0108867	3.08e-08	0.431538	0.0626718	5.75e-12	0.139685	0.0323723	1.6e-05	0.225	20	rs12979278	19q13.33	49218602	INTERMPHEN
ENSG00000176920.10	rs570794	19	49207651	C	T	0.51739	FUT2	49204217	0.0593258	0.0109034	5.29676e-08	-0.27116	0.0339341	1.34081e-15	-0.218785	0.0486468	6.87812e-06	0.239534	20	rs12979278	19q13.33	49218602	GTEx
