# Supplementary material for: Association analyses identify 31 new risk loci for colorectal cancer susceptibility
Source: Nat Commun. 2019 May 14;10:2154. doi: 10.1038/s41467-019-09775-w (PMC6517433; doi:10.1038/s41467-019-09775-w)
Supplement: Supplementary file 12 — Supplementary Data 9 [file 41467_2019_9775_MOESM12_ESM.xlsx]

## Sheet: Suppl Data 9
Supplementary Data 9: Integration of expression quantitative trait locus, histone modification, and promoter capture Hi-C data at all colorectal cancer risk loci to identify candidate target genes.
SNP	Cytoband	Position (bp, GRCh37)	CHi-C contacts in HT29	CHi-C contacts in LoVo	eQTL associations	Candidate target gene(s)	Candidate biological mechanism
rs72647484	1p36.12	22587728	-	-	-	WNT4	Wnt signalling
rs61776719	1p34.3	38461319	-	-	-	SF3A3	mRNA splicing
rs12143541	1p32.3	55247852	-	TMEM59	-	TMEM59	-
rs4546885	1q25.3	183025555	LAMC1,LAMC2	LAMC1,LAMC2,RNU6-3	LAMC1,ARPC5	LAMC1	Basement membrane
rs6658977	1q41	222049820	-	-	DUSP10	DUSP10	MAP kinase signalling
rs11692435	2q11.2	98275354	-	-	-	ZAP70	Immune response
rs11893063	2q33.1	199601925	-	SATB2-AS1	-	SAT2B-AS1	-
rs7593422	2q33.1	200131695	-	-	-	-	-
rs13020391	2q35	219184436	-	-	TMBIM1	TMBIM1	-
rs35470271	3p22.1	40915239	-	-	-	CTNNB1	Wnt signalling
rs9831861	3p21.1	53088285	MUSTN1,ITIH4-AS1	-	SFMBT1	SFMBT1	Transcriptional control
rs12635946	3q13.2	112916918	-	-	-	-	-
rs17035289	4q24	106048291	-	-	-	TET2, CXXC4	DNA methylation
rs75686861	4q31.21	145621328	-	-	-	HHIP	Hedgehog signalling
rs77776598	5p15.33	1240998	SLC6A3	-	-	TERT	Telomere maintenance
rs2735940	5p15.33	1296486	-	-	-	TERT	Telomere maintenance
rs1445011	5p13.1	40280202	-	-	-	-	-
rs639933	5q31.1	134467751	-	-	SLC22A4	-	-
rs2070699	6p24.1	12292772	-	-	-	-	-
rs3131043	6p21.33	30758466	TUBB,GTF2H4,FLOT1,DDR1-AS1,PRR3,PSORS1C1,U6.83-	TUBB,GTF2H4,FLOT1,DDR1-AS1,PRR3,PSORS1C1,U6.83-	ABCF1	HLA class I	Immune response
rs9271770	6p21.32	32594248	PSMB9,TAP1,HLA-DQB1,HLA-DQA2,BTNL2,HLA-DRA,HLA-DQB2,HLA-DQB1-AS1,HLA-DOB	PSMB9,TAP1,HLA-DQB1,HLA-DQA2,BTNL2,HLA-DRA,HLA-DQB2,HLA-DQB1-AS1,HLA-DOB	HLA-DRB6,HLA-DQB1	HLA class II	Immune response
rs16878812	6p21.31	35569562	FKBP5	FKBP5	-	FKBP5	-
rs1321310	6p21.2	36623124	-	U1.93	-	CDKN2A	Cell cycle progression
rs6933790	6p21.1	41672769	-	-	-	-	-
rs62404966	6p12.1	55712124	-	-	-	-	-
rs6928864	6q21	105966894	U6.1069,PRDM1	U6.1069,PRDM1	-	PRDM1	Immune response
rs10951878	7p12.3	46926695	-	-	-	-	-
rs3801081	7p12.3	47511161	TNS3	TNS3	-	TNS3	Cell adhesion
rs16892766	8q23.3	117630683	-	-	-	-	-
rs6983267	8q24.21	128413305	MYC	MYC	POU5F1B	MYC, POUF5F1B	c-Myc pathway, stem cells
rs1412834	9p21.3	22110131	MIR31HG,CDKN2B,CDKN2B-AS1,MTAP	MIR31HG,CDKN2B,CDKN2B-AS1,MTAP	-	CDKN2B, CDKN2B-AS1	Cell cycle progression
rs7894531	10p14	8734761	-	-	-	-	-
rs704017	10q22.3	80819132	-	-	-	-	-
rs2193352	10q24.2	101346609	-	-	CUTC	-	-
rs12255141	10q25.2	114294892	RNU7-165P,TCF7L2	RNU7-165P,TCF7L2,HABP2	-	TCF7L2	Wnt signalling
rs4450168	11p15.4	10286755	SWAP70,RNU7-28P	snoU13.49	-	-	-
rs57796856	11q13.4	74338355	SNORA7.3,KCNE3,LIPT2	SNORA7.3,PGM2L1,KCNE3	-	-	-
rs4944940	11q13.4	74415252	-	-	-	-	-
rs3087967	11q23.1	111156836	POU2AF1,FDX1	POU2AF1	COLCA1,COLCA2,C11orf53	COLCA1,COLCA2,C11orf53,POU2AF1	-
rs12818766	12p13.32	4376091	-	-	-	CCND2	Cell cycle progression
rs10849438	12p13.31	6412036	TAPBPL,NOP2,CD9,TNFRSF1A,GAPDH,VAMP1,PLEKHG6	TAPBPL,TNFRSF1A,CD9,GAPDH,VAMP1,SCARNA10,PLEKHG6,LTBR	-	-	-
rs11169572	12q13.13	51216890	DIP2B,U6.544,LETMD1,CELA1,SLC11A2,GPD1,U6.76	DIP2B,U6.544,CELA1,SLC11A2,GPD1,BIN2,U6.76	COX14,LIMA1,SMARCD1,DIP2B	COX14,LIMA1,SMARCD1,DIP2B	-
rs7398375	12q13.3	57540848	STAT6,LRP1,ZBTB39	-	LRP1	LRP1	Wnt signalling
rs597808	12q24.12	111973358	-	-	MAPKAPK5-AS1	SH2B3, FAM109A	Jak/Stat signalling
rs7315438	12q24.21	115891403	TBX3	TBX3	-	TBX3	BMP signalling
rs9537521	13q13.2	34038180	-	-	-	-	-
rs12427600	13q13.3	37460648	-	-	SMAD9	SMAD9	BMP signalling
rs45597035	13q22.1	73649152	-	RNU4-10P	-	BORA	Regulation of mitosis
rs1330889	13q22.3	78609615	-	-	-	-	-
rs7993934	13q34	111074915	-	-	-	-	-
rs35107139	14q22.2	54419106	-	-	-	BMP4	BMP signalling
rs1570405	14q22.2	54554234	MIR5580	MIR5580	-	BMP4	BMP signalling
rs16969681	15q13.3	32993111	SNORD77.4	SNORD77.4	-	GREM1	BMP signalling
rs73376930	15q13.3	33012502	SNORD77.4	SNORD77.4	-	GREM1	BMP signalling
rs16959063	15q13.3	33105730	-	-	-	GREM1	BMP signalling
rs17816465	15q13.3	33156386	-	-	-	GREM1	BMP signalling
rs4776316	15q22.31	67007813	-	-	-	GREM1	BMP signalling
rs10152518	15q23	68177162	PIAS1	-	-	PIAS1	-
rs7495132	15q26.1	91172901	HDDC3,MAN2A2,ZNF774	MAN2A2,UNC45A	-	-	-
rs61336918	16q23.2	80007266	-	-	-	-	-
rs899244	16q24.1	86700030	-	-	-	-	Hedgehog signalling
rs73975588	17p13.3	816741	-	-	-	-	-
rs1078643	17p12	10707241	-	-	-	-	-
rs7226855	18q21.1	46454048	-	-	-	-	TGF-b/BMP signalling
rs285245	19p13.11	16420817	-	-	-	-	-
rs73039434	19q13.11	33524919	-	-	-	-	-
rs9797885	19q13.2	41873001	-	-	B3GNT8	-	-
rs12979278	19q13.33	49218602	-	-	FUT2	FUT2	Microbiome
rs961253	20p12.3	6404281	-	-	-	BMP2	BMP signalling
rs6085661	20p12.3	6693128	-	-	-	BMP2	BMP signalling
rs6055286	20p12.3	7718045	-	-	BMP2	BMP2	BMP signalling
rs2179593	20q13.12	42660286	-	-	-	-	-
rs6066825	20q13.13	47340117	ARFGEF2	ARFGEF2	-	ARFGEF2	-
rs4811050	20q13.13	50364133	-	-	PTPN1	PTPN1	-
rs1810502	20q13.13	50440951	CEBPB	CEBPB	PTPN1	PTPN1	Transcriptional control
rs6091213	20q13.13	49384745	MIR1302-5,MIR645,PTPN1	PTPN1	-	-	Transcriptional control
rs1741640	20q13.33	60932414	LAMA5,RPS21,ADRM1	-	CABLES2,RBNP8NL	LAMA5,CABLES2	Basement membrane
rs3787089	20q13.33	62316630	-	-	-	-	Telomere maintenance
rs2732875	Xp22.2	9763898	-	-	-	-	-
