# Supplementary material for: Association analyses identify 31 new risk loci for colorectal cancer susceptibility
Source: Nat Commun. 2019 May 14;10:2154. doi: 10.1038/s41467-019-09775-w (PMC6517433; doi:10.1038/s41467-019-09775-w)
Supplement: Supplementary file 13 — Supplementary Data 10 [file 41467_2019_9775_MOESM13_ESM.xlsx]

## Sheet: Suppl Data 10
Supplementary Data 10: Gene set enrichment analysis, showing enriched pathways.
GOBP: Gene Ontology Biological Process, GOCC: Gene Ontology Cellular Component, GOMF: Gene Ontology Molecular Function, IOB: Institute of Bioinformatics
Pathway	Data source	Enrichment Score	Normalised Enrichment Score	FDR
Pathway-Restricted SMAD Protein Phosphorylation	GOBP	0.815	14.294	0
PID TGFBR Pathway	MSIGDB C2	0.662	10.837	0
Regulation Of T Cell Mediated Immunity	GOBP	0.629	8.923	0
TGF-Beta Receptor Signaling	PATHWAY INTERACTION DATABASE NCI-NATURE CURATED DATA	0.683	8.436	0
Downstream TCR Signaling	REACTOME DATABASE ID RELEASE 65	0.462	8.01	0
Regulation Of Leukocyte Differentiation	GOBP	0.512	7.972	0
Negative Regulation Of Leukocyte Mediated Immunity	GOBP	0.738	7.782	0
Negative Regulation Of Peptidyl-Threonine Phosphorylation	GOBP	0.87	7.768	0
MHC Class II Protein Complex	GOCC	0.819	7.664	0
Hallmark Apoptosis	MSIGDB C2	0.472	7.572	0
Translation Factor Activity, RNA Binding	GOMF	0.484	7.565	0
Regulation Of Lymphocyte Differentiation	GOBP	0.544	7.432	0
Negative Regulation Of Production Of Molecular Mediator Of Immune Response	GOBP	0.787	7.43	0
Regulation Of Ubiquitin-Protein Transferase Activity	GOBP	0.671	7.303	0
Negative Regulation Of Protein Ubiquitination	GOBP	0.623	7.156	0
Response To Fluid Shear Stress	GOBP	0.799	6.928	0
Negative Regulation Of Ubiquitin-Protein Transferase Activity	GOBP	0.88	6.923	0
Negative Regulation Of Lymphocyte Mediated Immunity	GOBP	0.779	6.746	0
MHC Protein Complex	GOCC	0.757	6.657	0
Negative Regulation Of Cytokine Production Involved In Immune Response	GOBP	0.815	6.638	0
Translation Initiation Factor Activity	GOMF	0.651	6.62	0
Translation Initiation Complex Formation	REACTOME	0.595	6.467	0
TGF Beta Receptor	NETPATH	0.455	6.412	0
Regulation Of T Cell Differentiation	GOBP	0.565	6.371	0
Ribosomal Scanning And Start Codon Recognition	REACTOME DATABASE ID RELEASE 65	0.603	6.319	0
Positive Regulation Of Anion Transport	GOBP	0.522	6.298	0
Positive Regulation Of Endocytosis	GOBP	0.487	6.239	0
Activation Of The MRNA Upon Binding Of The Cap-Binding Complex And Eifs, And Subsequent Binding To 43S	REACTOME DATABASE ID RELEASE 65	0.593	6.215	0
Signaling By BMP	REACTOME DATABASE ID RELEASE 65	0.778	6.203	0
TGF Beta Receptor	IOB	0.466	6.183	0
Regulation Of Epithelial To Mesenchymal Transition	GOBP	0.648	6.05	0
Peptide Antigen Binding	GOMF	0.694	5.986	0
Negative Regulation Of BMP Signaling Pathway	GOBP	0.769	5.912	0
Signaling Events Mediated By Hdac Class I	PATHWAY INTERACTION DATABASE NCI-NATURE CURATED DATA	0.547	5.912	0
Negative Regulation Of Protein Modification By Small Protein Conjugation Or Removal	GOBP	0.608	5.854	0
IFN-Gamma Pathway	PATHWAY INTERACTION DATABASE NCI-NATURE CURATED DATA	0.639	5.777	0
Regulation Of Protein Stability	GOBP	0.413	5.766	0
TCR Signaling	REACTOME	0.435	5.765	0
Regulation Of Monocyte Chemotaxis	GOBP	0.737	5.719	0
Transcriptional Activity Of SMAD2 SMAD3:SMAD4 Heterotrimer	REACTOME DATABASE ID RELEASE 65	0.695	5.717	0
UCH Proteinases	REACTOME DATABASE ID RELEASE 65	0.521	5.704	0
PID IFNg Pathway	MSIGDB C2	0.657	5.68	0
Downregulation Of TGF-Beta Receptor Signaling	REACTOME	0.747	5.676	0
Negative Regulation Of Locomotion	GOBP	0.541	5.634	0
Cellular Protein-Containing Complex Localization	GOBP	0.787	5.622	0
Negative Regulation Of Cell Migration	GOBP	0.551	5.618	0
ALK1 Signaling Events	PATHWAY INTERACTION DATABASE NCI-NATURE CURATED DATA	0.782	5.571	0
PID ALK1 Pathway	MSIGDB C2	0.782	5.571	0
Clathrin-Coated Endocytic Vesicle	GOCC	0.589	5.562	0
Negative Regulation Of Transmembrane Receptor Protein Serine/Threonine Kinase Signaling Pathway	GOBP	0.615	5.514	0
Translocation Of Zap-70 To Immunological Synapse	REACTOME DATABASE ID RELEASE 65	0.874	5.462	0
PID SMAD2 3Nuclear Pathway	MSIGDB C2	0.589	5.456	0
Regulation Of Nuclear SMAD2 3 Signaling	PATHWAY INTERACTION DATABASE NCI-NATURE CURATED DATA	0.589	5.456	0
Integral Component Of Lumenal Side Of Endoplasmic Reticulum Membrane	GOCC	0.785	5.452	0
Lumenal Side Of Endoplasmic Reticulum Membrane	GOCC	0.785	5.452	0
PID Hdac Classi Pathway	MSIGDB C2	0.544	5.35	0
Negative Regulation Of T Cell Differentiation	GOBP	0.746	5.335	0
BMP Receptor Signaling	PATHWAY INTERACTION DATABASE NCI-NATURE CURATED DATA	0.756	5.326	0
PID BMP Pathway	MSIGDB C2	0.756	5.326	0
Negative Regulation Of Cell Motility	GOBP	0.549	5.294	0
Beta3 Integrin Cell Surface Interactions	PATHWAY INTERACTION DATABASE NCI-NATURE CURATED DATA	0.601	5.286	0
PID Integrin3 Pathway	MSIGDB C2	0.601	5.286	0
Negative Regulation Of Epithelial To Mesenchymal Transition	GOBP	0.757	5.268	0
Antigen Binding	GOMF	0.504	5.228	0
Negative Regulation Of Leukocyte Chemotaxis	GOBP	0.793	5.2	0
Formation Of The TeRNAry Complex, And Subsequently, The 43S Complex	REACTOME	0.619	5.198	0
Ub-Specific Processing Proteases	REACTOME DATABASE ID RELEASE 65	0.439	5.189	0
MHC Protein Complex Binding	GOMF	0.535	5.16	0
TGF-Beta Receptor Signaling Activates SMADs	REACTOME DATABASE ID RELEASE 65	0.723	5.134	0
Regulation Of T Cell Cytokine Production	GOBP	0.709	5.127	0
Negative Regulation Of Cellular Response To Growth Factor Stimulus	GOBP	0.64	5.122	0
Regulation Of Membrane Depolarization	GOBP	0.728	5.113	0
Cellular Response To BMP Stimulus	GOBP	0.631	5.088	0
Response To BMP	GOBP	0.631	5.088	0
Regulation Of Peptidyl-Serine Phosphorylation	GOBP	0.516	5.07	0
Eukaryotic Translation Initiation Factor 3 Complex	GOCC	0.859	5.037	0
Negative Regulation Of Cellular Response To Transforming Growth Factor Beta Stimulus	GOBP	0.656	5.035	0
Negative Regulation Of Transforming Growth Factor Beta Receptor Signaling Pathway	GOBP	0.656	5.035	0
Positive Regulation Of Cartilage Development	GOBP	0.731	5.029	0
Negative Regulation Of Adaptive Immune Response	GOBP	0.708	5.003	0
Cytokine Receptor Binding	GOMF	0.499	4.993	0
Positive Regulation Of Striated Muscle Cell Differentiation	GOBP	0.615	4.987	0
L13A-Mediated Translational Silencing Of Ceruloplasmin Expression	REACTOME	0.414	4.953	0
Regulation Of Tumor Necrosis Factor Biosynthetic Process	GOBP	0.58	4.938	0
Translational Initiation	GOBP	0.382	4.933	0
Nucleotide-Binding Domain, Leucine Rich Repeat Containing Receptor (Nlr) Signaling Pathways	REACTOME	0.533	4.93	0
SMAD2 SMAD3:SMAD4 Heterotrimer Regulates Transcription	REACTOME	0.793	4.893	0
Regulation Of Proteolysis Involved In Cellular Protein Catabolic Process	GOBP	0.43	4.886	0
Phosphorylation Of Cd3 And TCR Zeta Chains	REACTOME DATABASE ID RELEASE 65	0.84	4.879	0
BMP Signaling Pathway	GOBP	0.652	4.869	0
Protein-Containing Complex Localization	GOBP	0.341	4.86	0
Regulation Of Production Of Molecular Mediator Of Immune Response	GOBP	0.52	4.844	0
Regulation Of Alpha-Beta T Cell Differentiation	GOBP	0.62	4.809	0
Copii-Coated Er To Golgi Transport Vesicle	GOCC	0.542	4.796	0
Negative Regulation Of Lymphocyte Differentiation	GOBP	0.727	4.746	0
Signaling By TGF-Beta Family Members	REACTOME DATABASE ID RELEASE 65	0.547	4.729	0
Protein Kinase Activator Activity	GOMF	0.559	4.724	0
Er To Golgi Transport Vesicle Membrane	GOCC	0.578	4.697	0
Regulation Of Endothelial Cell Migration	GOBP	0.491	4.688	0
Adherens Junction Assembly	GOBP	0.708	4.684	0
Clathrin-Coated Endocytic Vesicle Membrane	GOCC	0.62	4.653	0
Regulation Of Pri-MiRNA Transcription By RNA Polymerase Ii	GOBP	0.715	4.629	0
Transforming Growth Factor Beta Receptor Binding	GOMF	0.737	4.624	0
Negative Regulation Of Cellular Component Movement	GOBP	0.543	4.579	0
Activin Binding	GOMF	0.838	4.579	0
Response To Temperature Stimulus	GOBP	0.512	4.576	0
Constitutive Signaling By Ligand-Responsive Egfr Cancer Variants	REACTOME DATABASE ID RELEASE 65	0.607	4.512	0
Signaling By Egfr In Cancer	REACTOME	0.607	4.512	0
Signaling By Ligand-Responsive Egfr Variants In Cancer	REACTOME DATABASE ID RELEASE 65	0.607	4.512	0
Telomere Maintenance	REACTOME DATABASE ID RELEASE 65	0.527	4.508	0
Meiotic Synapsis	REACTOME DATABASE ID RELEASE 65	0.417	4.472	0
Response To Heat	GOBP	0.575	4.472	0
Positive Regulation Of Protein Catabolic Process	GOBP	0.463	4.466	0
Negative Regulation Of Response To ExteRNAl Stimulus	GOBP	0.484	4.438	0
Positive Regulation Of I-Kappab Kinase/Nf-Kappab Signaling	GOBP	0.407	4.438	0
Chromosome Maintenance	REACTOME	0.43	4.435	0
Negative Regulation Of Adaptive Immune Response Based On Somatic Recombination Of Immune Receptors Built From Immunoglobulin Superfamily Domains	GOBP	0.751	4.434	0
Negative Regulation Of Immune Response	GOBP	0.521	4.432	0
Antigen Processing And Presentation Of Peptide Antigen Via MHC Class Ii	GOBP	0.441	4.428	0
Antigen Processing And Presentation Of Peptide Or Polysaccharide Antigen Via MHC Class Ii	GOBP	0.441	4.428	0
Antigen Processing And Presentation Of Exogenous Antigen	GOBP	0.404	4.413	0
Central Nervous System Neuron Axonogenesis	GOBP	0.695	4.401	0
Transforming Growth Factor Beta Receptor, Cytoplasmic Mediator Activity	GOMF	0.88	4.392	0
Sarcoplasmic Reticulum	GOCC	0.601	4.362	0
Regulation Of Cartilage Development	GOBP	0.72	4.357	0
Regulation Of Nitric-Oxide Synthase Biosynthetic Process	GOBP	0.749	4.33	0
Cytokine Binding	GOMF	0.501	4.326	0
Sulfur Amino Acid Metabolism	REACTOME	0.594	4.324	0
Golgi-Associated Vesicle Membrane	GOCC	0.485	4.3	0
Negative Regulation Of Interleukin-8 Production	GOBP	0.528	4.278	0
Signaling Events Mediated By Tcptp	PATHWAY INTERACTION DATABASE NCI-NATURE CURATED DATA	0.498	4.275	0
Kinase Activator Activity	GOMF	0.536	4.269	0
Negative Regulation Of Extrinsic Apoptotic Signaling Pathway Via Death Domain Receptors	GOBP	0.594	4.259	0
Regulation Of Leukocyte Chemotaxis	GOBP	0.45	4.257	0
Transcriptional Repressor Activity, RNA Polymerase Ii Proximal Promoter Sequence-Specific Dna Binding	GOMF	0.503	4.253	0
Regulation Of Cytokine Production Involved In Immune Response	GOBP	0.585	4.247	0
Antigen Processing And Presentation Of Exogenous Peptide Antigen Via MHC Class Ii	GOBP	0.434	4.241	0
Negative Regulation Of Immune Effector Process	GOBP	0.545	4.233	0
Cyclin-Dependent Protein Kinase Activity	GOMF	0.516	4.219	0
Cyclin-Dependent Protein Serine/Threonine Kinase Activity	GOMF	0.516	4.219	0
Hallmark TGF Beta Signaling	MSIGDB C2	0.651	4.207	0
Positive Regulation Of Binding	GOBP	0.454	4.173	0
Biocarta Raccycd Pathway	MSIGDB C2	0.52	4.157	0
Regulation Of Blood Vessel Endothelial Cell Migration	GOBP	0.457	4.152	0
Carbonate Dehydratase Activity	GOMF	0.514	4.145	0
Ventricular Cardiac Muscle Tissue Morphogenesis	GOBP	0.638	4.141	0
Regulation Of Lymphocyte Mediated Immunity	GOBP	0.506	4.139	0
Generation Of Second Messenger Molecules	REACTOME DATABASE ID RELEASE 65	0.668	4.129	0
Regulation Of Protein Modification By Small Protein Conjugation Or Removal	GOBP	0.454	4.122	0
Constitutive Signaling By Egfrviii	REACTOME DATABASE ID RELEASE 65	0.656	4.09	0
Signaling By Egfrviii In Cancer	REACTOME DATABASE ID RELEASE 65	0.656	4.09	0
Ligand-Dependent Caspase Activation	REACTOME	0.563	4.085	0
Positive Regulation Of Transcription From RNA Polymerase Ii Promoter Involved In Cellular Response To Chemical Stimulus	GOBP	0.636	4.061	0
Cell Junction Assembly	GOBP	0.522	4.047	0
Artery Morphogenesis	GOBP	0.659	4.033	0
Glucocorticoid Receptor Regulatory Network	PATHWAY INTERACTION DATABASE NCI-NATURE CURATED DATA	0.465	4.028	0
PID Reg Gr Pathway	MSIGDB C2	0.465	4.028	0
Non-Integrin Membrane-Ecm Interactions	REACTOME DATABASE ID RELEASE 65	0.566	4.027	0
C-Myb Transcription Factor Network	PATHWAY INTERACTION DATABASE NCI-NATURE CURATED DATA	0.519	4.025	0
PID Cmyb Pathway	MSIGDB C2	0.519	4.025	0
Positive Regulation Of Inflammatory Response	GOBP	0.469	4.017	0
Antigen Processing And Presentation	GOBP	0.382	4.008	0
Positive Regulation Of Pri-MiRNA Transcription By RNA Polymerase Ii	GOBP	0.742	4.008	0
Regulation Of Organ Morphogenesis	GOBP	0.542	3.994	0
Transmembrane Receptor Protein Serine/Threonine Kinase Signaling Pathway	GOBP	0.52	3.973	0
Positive Regulation Of Protein Ubiquitination	GOBP	0.508	3.948	0
Regulation Of Protein Ubiquitination	GOBP	0.443	3.943	0
Clathrin-Coated Vesicle	GOCC	0.46	3.939	0
Antigen Processing And Presentation Of Exogenous Peptide Antigen	GOBP	0.415	3.934	0
Regulation Of Leukocyte Migration	GOBP	0.463	3.932	0
Gtp Hydrolysis And Joining Of The 60S Ribosomal Subunit	REACTOME DATABASE ID RELEASE 65	0.413	3.92	0
Regulation Of Pathway-Restricted SMAD Protein Phosphorylation	GOBP	0.716	3.897	0
Regulation Of Cellular Protein Catabolic Process	GOBP	0.43	3.896	0
Antigen Processing And Presentation Of Peptide Antigen	GOBP	0.399	3.889	0
Nuclear Membrane Part	GOCC	0.619	3.886	0
Cellular Response To Fluid Shear Stress	GOBP	0.709	3.879	0
Golgi-Associated Vesicle	GOCC	0.43	3.871	0
Intrinsic Component Of Endoplasmic Reticulum Membrane	GOCC	0.449	3.87	0
3'-Utr-Mediated MRNA Stabilization	GOBP	0.589	3.868	0
Regulation Of Lyase Activity	GOBP	0.623	3.867	0
Regulation Of Activin Receptor Signaling Pathway	GOBP	0.75	3.861	0
Regulation Of Necroptotic Cell Death	REACTOME	0.452	3.854	0
Biomineral Tissue Development	GOBP	0.554	3.851	0
Nuclear Nucleosome	GOCC	0.409	3.849	0
Formation Of The Beta-Catenin:Tcf Transactivating Complex	REACTOME DATABASE ID RELEASE 65	0.538	3.845	0
Regulation Of Cd4-Positive, Alpha-Beta T Cell Differentiation	GOBP	0.633	3.842	0
Regulation Of Mononuclear Cell Migration	GOBP	0.701	3.839	0
Dicarboxylic Acid Catabolic Process	GOBP	0.545	3.82	0
Regulation Of Anion Transport	GOBP	0.554	3.814	0
Cap-Dependent Translation Initiation	REACTOME	0.393	3.812	0
Eukaryotic Translation Initiation	REACTOME	0.393	3.812	0
Toll-Like Receptors Cascades	REACTOME	0.41	3.812	0
Deubiquitination	REACTOME	0.412	3.809	0
Regulation Of Translational Initiation	GOBP	0.571	3.792	0
Integral Component Of Endoplasmic Reticulum Membrane	GOCC	0.445	3.792	0
Regulation Of Cell Migration Involved In Sprouting Angiogenesis	GOBP	0.559	3.785	0
Protein Localization To Chromosome	GOBP	0.48	3.783	0
Regulation Of Adaptive Immune Response	GOBP	0.501	3.771	0
Protein Stabilization	GOBP	0.431	3.762	0
Negative Regulation Of Myoblast Differentiation	GOBP	0.764	3.76	0
Positive Regulation Of Collagen Biosynthetic Process	GOBP	0.693	3.754	0
Positive Regulation Of Collagen Metabolic Process	GOBP	0.693	3.754	0
Il2 Signaling Events Mediated By Stat5	PATHWAY INTERACTION DATABASE NCI-NATURE CURATED DATA	0.607	3.739	0
PID Il2 Stat5 Pathway	MSIGDB C2	0.607	3.739	0
Regulation Of Proteasomal Protein Catabolic Process	GOBP	0.451	3.736	0
Protein Tyrosine Kinase Activator Activity	GOMF	0.79	3.735	0
Regulation Of Runx1 Expression And Activity	REACTOME DATABASE ID RELEASE 65	0.573	3.732	0
Negative Regulation Of Hemopoiesis	GOBP	0.545	3.726	0
Positive Regulation Of Protein Modification By Small Protein Conjugation Or Removal	GOBP	0.5	3.722	0
Regulation Of T-Helper Cell Differentiation	GOBP	0.663	3.72	0
PID Ajdiss 2Pathway	MSIGDB C2	0.552	3.716	0
Posttranslational Regulation Of Adherens Junction Stability And Dissassembly	PATHWAY INTERACTION DATABASE NCI-NATURE CURATED DATA	0.552	3.716	0
Regulation Of T-Helper 17 Cell Differentiation	GOBP	0.839	3.705	0
Signaling By TGF-Beta Receptor Complex	REACTOME	0.57	3.699	0
Regulation Of Cellular Response To Transforming Growth Factor Beta Stimulus	GOBP	0.594	3.696	0
Regulation Of Transforming Growth Factor Beta Receptor Signaling Pathway	GOBP	0.594	3.696	0
Response To Arsenic-Containing Substance	GOBP	0.607	3.68	0
Negative Regulation Of Leukocyte Migration	GOBP	0.705	3.678	0
Methionine Metabolic Process	GOBP	0.596	3.676	0
Tryptophan Degradation Iii (Eukaryotic)	HUMANCYC	0.535	3.669	0
MHC Class Ii Antigen Presentation	REACTOME	0.414	3.667	0
Alpha-Linolenic Acid Metabolic Process	GOBP	0.763	3.649	0
Positive Regulation Of Proteasomal Protein Catabolic Process	GOBP	0.533	3.648	0
Positive Regulation Of Cellular Protein Catabolic Process	GOBP	0.494	3.645	0
Hallmark Interferon Alpha Response	MSIGDB C2	0.424	3.635	0
Regulation Of Striated Muscle Cell Differentiation	GOBP	0.561	3.632	0
Linoleic Acid Metabolic Process	GOBP	0.738	3.623	0
Negative Regulation Of Blood Vessel Morphogenesis	GOBP	0.482	3.619	0
Negative Regulation Of Peptidyl-Serine Phosphorylation	GOBP	0.804	3.617	0
Negative Regulation Of Cell-Cell Adhesion	GOBP	0.562	3.616	0
Positive Regulation Of Protein Autophosphorylation	GOBP	0.686	3.615	0
Macrophage Differentiation	GOBP	0.674	3.599	0
Regulation Of BMP Signaling Pathway	GOBP	0.671	3.59	0
Negative Regulation Of T Cell Activation	GOBP	0.581	3.577	0
Endogenous Tlr Signaling	PATHWAY INTERACTION DATABASE NCI-NATURE CURATED DATA	0.576	3.573	0
PID Toll Endogenous Pathway	MSIGDB C2	0.576	3.573	0
Carboxylic Acid Catabolic Process	GOBP	0.351	3.568	0
Organic Acid Catabolic Process	GOBP	0.351	3.568	0
2-Oxoglutarate Metabolic Process	GOBP	0.607	3.566	0
Regulation Of Transmembrane Receptor Protein Serine/Threonine Kinase Signaling Pathway	GOBP	0.552	3.558	0
Positive Regulation Of Interleukin-1 Production	GOBP	0.499	3.555	0
Sulfur Amino Acid Biosynthetic Process	GOBP	0.647	3.549	0
PID Lymph Angiogenesis Pathway	MSIGDB C2	0.536	3.546	0
Vegfr3 Signaling In Lymphatic Endothelium	PATHWAY INTERACTION DATABASE NCI-NATURE CURATED DATA	0.536	3.546	0
Il6-Mediated Signaling Events	PATHWAY INTERACTION DATABASE NCI-NATURE CURATED DATA	0.49	3.537	0
PID Il6 7 Pathway	MSIGDB C2	0.49	3.537	0
Positive Regulation Of Cardiac Muscle Cell Differentiation	GOBP	0.792	3.536	0
Interferon Alpha Beta Signaling	REACTOME	0.377	3.498	0
Positive Regulation Of Protein Import Into Nucleus	GOBP	0.486	3.497	0
SMAD Binding	GOMF	0.626	3.487	0
Endocytic Vesicle	GOCC	0.428	3.477	0
Response To Topologically Incorrect Protein	GOBP	0.353	3.471	0
Regulation Of Extrinsic Apoptotic Signaling Pathway Via Death Domain Receptors	GOBP	0.544	3.47	0
Formation Of A Pool Of Free 40S Subunits	REACTOME DATABASE ID RELEASE 65	0.42	3.467	0
Regulation Of Cardiac Muscle Contraction	GOBP	0.549	3.44	0
Regulation Of I-Kappab Kinase/Nf-Kappab Signaling	GOBP	0.423	3.433	0
Regulation Of T-Helper 17 Type Immune Response	GOBP	0.804	3.423	0
Regulation Of Peptidyl-Threonine Phosphorylation	GOBP	0.745	3.423	0
Regulation Of Signaling By Nodal	REACTOME DATABASE ID RELEASE 65	0.498	3.405	0
Negative Regulation Of Extrinsic Apoptotic Signaling Pathway	GOBP	0.578	3.405	0
Ventricular Cardiac Muscle Tissue Development	GOBP	0.617	3.401	0
Ubiquitin Protein Ligase Activity	GOMF	0.374	3.399	0
Positive Regulation Of Protein Import	GOBP	0.468	3.397	0
Positive Regulation Of Proteolysis Involved In Cellular Protein Catabolic Process	GOBP	0.491	3.395	0
Clathrin-Coated Vesicle Membrane	GOCC	0.434	3.395	0
Cellular Response To Topologically Incorrect Protein	GOBP	0.384	3.394	0
Positive Regulation Of Transcription Regulatory Region Dna Binding	GOBP	0.583	3.393	0
Biocarta Ctla4 Pathway	MSIGDB C2	0.46	3.382	0
Positive Regulation Of Phagocytosis	GOBP	0.497	3.376	0
Regulation Of Chondrocyte Differentiation	GOBP	0.707	3.373	0
Sarcoplasm	GOCC	0.582	3.371	0
Regulation Of Cellular Response To Growth Factor Stimulus	GOBP	0.541	3.371	0
Negative Regulation Of Leukocyte Differentiation	GOBP	0.614	3.367	0
Negative Regulation Of Alpha-Beta T Cell Differentiation	GOBP	0.818	3.353	0
Translesion Synthesis By Y Family Dna Polymerases Bypasses Lesions On Dna Template	REACTOME	0.442	3.343	0
Negative Regulation Of Cell Migration Involved In Sprouting Angiogenesis	GOBP	0.738	3.341	0
Negative Regulation Of Cd4-Positive, Alpha-Beta T Cell Differentiation	GOBP	0.826	3.334	0
Jak-Stat Cascade	GOBP	0.493	3.332	0
Stat Cascade	GOBP	0.493	3.332	0
Sa Trka Receptor	MSIGDB C2	0.524	3.33	0
A6B1 And A6B4 Integrin Signaling	PATHWAY INTERACTION DATABASE NCI-NATURE CURATED DATA	0.575	3.322	0
Negative Regulation Of Angiogenesis	GOBP	0.469	3.294	0
Termination Of Translesion Dna Synthesis	REACTOME	0.512	3.286	0
Listeria Monocytogenes Entry Into Host Cells	REACTOME	0.467	3.278	0
Ubiquitin-Like Protein Ligase Activity	GOMF	0.368	3.277	0
PID Tcptp Pathway	MSIGDB C2	0.458	3.26	0
Phosphate Ion Transmembrane Transporter Activity	GOMF	0.631	3.259	0
Endoplasmic Reticulum Unfolded Protein Response	GOBP	0.397	3.25	0
Negative Regulation Of Leukocyte Cell-Cell Adhesion	GOBP	0.577	3.247	0
Neuron Projection Terminus	GOCC	0.513	3.241	0
Regulation Of Cardiac Muscle Cell Differentiation	GOBP	0.76	3.24	0
Negative Regulation Of Wnt Signaling Pathway	GOBP	0.543	3.226	0
Positive Regulation Of Muscle Cell Differentiation	GOBP	0.566	3.22	0
PID A6B1 A6B4 Integrin Pathway	MSIGDB C2	0.578	3.22	0
Regulation Of T Cell Activation	GOBP	0.464	3.218	0
Beta-Catenin-Tcf Complex Assembly	GOBP	0.652	3.212	0
Regulation Of Interleukin-1 Production	GOBP	0.459	3.202	0
Regulation Of Vascular Endothelial Cell Proliferation	GOBP	0.679	3.185	0
Regulation Of Phagocytosis	GOBP	0.506	3.181	0
Biocarta Tpo Pathway	MSIGDB C2	0.535	3.175	0
Interferon-Gamma-Mediated Signaling Pathway	GOBP	0.512	3.172	0
Centriole Replication	GOBP	0.42	3.17	0
EUCHromatin	GOCC	0.557	3.151	0
Response To Unfolded Protein	GOBP	0.363	3.15	0
Regulation Of Sister Chromatid Cohesion	GOBP	0.677	3.145	0
Mitochondrial Transmembrane Transport	GOBP	0.308	3.145	0
Metalloprotease Dubs	REACTOME	0.405	3.143	0
Necrotic Cell Death	GOBP	0.473	3.135	0
Regulation Of Cyclase Activity	GOBP	0.615	3.135	0
Translation	REACTOME DATABASE ID RELEASE 65	0.262	3.134	0
Regulation Of Establishment Of Planar Polarity	GOBP	0.535	3.132	0
Hemidesmosome Assembly	GOBP	0.802	3.121	0
Regulation Of Anion Transmembrane Transport	GOBP	0.679	3.119	0
Acute-Phase Response	GOBP	0.536	3.116	0
Biocarta Cellcycle Pathway	MSIGDB C2	0.588	3.116	0
Protein K63-Linked Ubiquitination	GOBP	0.556	3.112	0
Translation	GOBP	0.271	3.111	0
Regulation Of Endocytosis	GOBP	0.443	3.107	0
Interleukin-1-Mediated Signaling Pathway	GOBP	0.458	3.106	0
Regulation Of Leukocyte Mediated Immunity	GOBP	0.452	3.104	0
Nucleotide-Excision Repair, Dna Incision, 5'-To Lesion	GOBP	0.444	3.095	0
Toll Like Receptor 4 (Tlr4) Cascade	REACTOME	0.419	3.082	0
Regulation Of Immune Effector Process	GOBP	0.339	3.075	0
Global Genome Nucleotide Excision Repair (Gg-Ner)	REACTOME	0.403	3.073	0
Acetylation-Dependent Protein Binding	GOMF	0.59	3.073	0
Lysine-Acetylated Histone Binding	GOMF	0.59	3.073	0
Artery Development	GOBP	0.634	3.073	0
Negative Regulation Of Lymphocyte Activation	GOBP	0.531	3.068	0
TGF-Beta Signaling Pathway	PANTHER PATHWAY	0.57	3.067	0
MHC Class Ii Protein Complex Binding	GOMF	0.515	3.064	0
Erbb4 Signaling Events	PATHWAY INTERACTION DATABASE NCI-NATURE CURATED DATA	0.567	3.059	0
Interferon Gamma Signaling	REACTOME DATABASE ID RELEASE 65	0.487	3.053	0
Phospholipase C-Mediated Cascade: Fgfr1	REACTOME	0.7	3.049	0
Leading Strand Synthesis	REACTOME DATABASE ID RELEASE 65	0.702	3.044	0
Polymerase Switching On The C-Strand Of The Telomere	REACTOME DATABASE ID RELEASE 65	0.702	3.044	0
Polymerase Switching	REACTOME	0.702	3.044	0
Carboxylic Acid Biosynthetic Process	GOBP	0.326	3.043	0
Organic Acid Biosynthetic Process	GOBP	0.326	3.043	0
Muscle Structure Development	GOBP	0.478	3.042	0
Positive Regulation Of Telomerase Activity	GOBP	0.597	3.041	0
Endodermal Cell Differentiation	GOBP	0.494	3.037	0
Positive Regulation Of Interleukin-1 Secretion	GOBP	0.507	3.035	0
Regulation Of Striated Muscle Contraction	GOBP	0.535	3.029	0
N-Terminal Protein Amino Acid Modification	GOBP	0.452	3.028	0
Cell Division	REACTOME	0.604	3.025	0
Negative Regulation Of Defense Response	GOBP	0.412	3.023	0
PID S1P S1P4 Pathway	MSIGDB C2	0.699	3.018	0
S1P4 Pathway	PATHWAY INTERACTION DATABASE NCI-NATURE CURATED DATA	0.699	3.018	0
Toll-Like Receptor Signaling Pathway	GOBP	0.415	3.018	0
PID Ecadherin Stabilization Pathway	MSIGDB C2	0.468	3.012	0
Centriole Assembly	GOBP	0.401	3.012	0
Negative Regulation Of Biomineral Tissue Development	GOBP	0.711	3.009	0
Negative Regulation Of Osteoblast Differentiation	GOBP	0.658	3	0
Cyclin-Dependent Protein Kinase Holoenzyme Complex	GOCC	0.558	2.997	0
InteRNAlization Of Erbb1	PATHWAY INTERACTION DATABASE NCI-NATURE CURATED DATA	0.504	2.989	0
Sarcoplasmic Reticulum Membrane	GOCC	0.673	2.987	0
Positive Regulation Of Proteasomal Ubiquitin-Dependent Protein Catabolic Process	GOBP	0.565	2.984	0
Mitotic Spindle Pole	GOCC	0.462	2.98	0
Myd88-Independent Tlr4 Cascade	REACTOME DATABASE ID RELEASE 65	0.441	2.976	0
Toll Like Receptor 3 (Tlr3) Cascade	REACTOME	0.441	2.976	0
Trif(Ticam1)-Mediated Tlr4 Signaling	REACTOME DATABASE ID RELEASE 65	0.441	2.976	0
Regulation Of Muscle Cell Differentiation	GOBP	0.515	2.972	0
Coated Vesicle Membrane	GOCC	0.392	2.97	0
Dna Polymerase Binding	GOMF	0.587	2.965	0
Protein-Dna Complex	GOCC	0.381	2.963	0
Cellular Response To Unfolded Protein	GOBP	0.393	2.96	0
Methionine Biosynthetic Process	GOBP	0.699	2.952	0
Regulation Of Telomerase Activity	GOBP	0.506	2.948	0
Interferon Signaling	REACTOME DATABASE ID RELEASE 65	0.355	2.943	0.001
Regulation Of Protein Import Into Nucleus	GOBP	0.501	2.939	0.001
Positive Regulation Of Dna Biosynthetic Process	GOBP	0.509	2.938	0.001
Histone Methyltransferase Activity (H3-K4 Specific)	GOMF	0.506	2.933	0.001
Response To Interferon-Gamma	GOBP	0.427	2.927	0.001
Irak2 Mediated Activation Of Tak1 Complex Upon Tlr7 8 Or 9 Stimulation	REACTOME DATABASE ID RELEASE 65	0.769	2.925	0.001
Ticam1,Traf6-Dependent Induction Of Tak1 Complex	REACTOME	0.769	2.925	0.001
Traf6-Mediated Induction Of Tak1 Complex Within Tlr4 Complex	REACTOME	0.769	2.925	0.001
Regulation Of Alpha-Beta T Cell Activation	GOBP	0.566	2.92	0.001
Regulation Of Cytokine Biosynthetic Process	GOBP	0.424	2.919	0.001
Il4-Mediated Signaling Events	PATHWAY INTERACTION DATABASE NCI-NATURE CURATED DATA	0.463	2.916	0.001
Platelet Dense Granule Lumen	GOCC	0.523	2.91	0.001
Positive Regulation Of Ossification	GOBP	0.603	2.909	0.001
Regulation Of Hair Cycle	GOBP	0.544	2.897	0.001
Laminin Interactions	REACTOME DATABASE ID RELEASE 65	0.645	2.89	0.001
Cartilage Development	GOBP	0.539	2.886	0.001
Polyol Biosynthetic Process	GOBP	0.478	2.883	0.002
Activated Tak1 Mediates P38 Mapk Activation	REACTOME DATABASE ID RELEASE 65	0.623	2.881	0.002
Regulation Of Adaptive Immune Response Based On Somatic Recombination Of Immune Receptors Built From Immunoglobulin Superfamily Domains	GOBP	0.507	2.876	0.002
Negative Regulation Of Cell Activation	GOBP	0.501	2.874	0.002
Nucleotide-Excision Repair, Dna Incision	GOBP	0.441	2.868	0.002
Atp-Dependent Microtubule Motor Activity, Plus-End-Directed	GOMF	0.558	2.868	0.002
Negative Regulation Of Sprouting Angiogenesis	GOBP	0.679	2.867	0.002
Positive Regulation Of Biomineral Tissue Development	GOBP	0.706	2.866	0.002
3-Phosphoinositide Degradation	HUMANCYC	0.524	2.861	0.002
PID Erbb1 InteRNAlization Pathway	MSIGDB C2	0.471	2.86	0.002
Negative Regulation Of Alpha-Beta T Cell Activation	GOBP	0.744	2.86	0.002
Regulation Of Protein Import	GOBP	0.49	2.835	0.003
Negative Regulation Of Leukocyte Activation	GOBP	0.506	2.835	0.003
Cellular Response To Heat	GOBP	0.58	2.827	0.004
Positive Regulation Of Bone Mineralization	GOBP	0.713	2.826	0.004
Cellular Response To Abiotic Stimulus	GOBP	0.371	2.825	0.004
Cellular Response To Environmental Stimulus	GOBP	0.371	2.825	0.004
Chromatin Assembly Or Disassembly	GOBP	0.283	2.822	0.004
Biocarta Mitochondria Pathway	MSIGDB C2	0.559	2.818	0.004
Coated Vesicle	GOCC	0.394	2.806	0.005
Alpha6 Beta4 Integrin-Ligand Interactions	PATHWAY INTERACTION DATABASE NCI-NATURE CURATED DATA	0.793	2.801	0.005
PID Integrin4 Pathway	MSIGDB C2	0.793	2.801	0.005
Regulation Of Neuroblast Proliferation	GOBP	0.696	2.8	0.005
Nod1 2 Signaling Pathway	REACTOME DATABASE ID RELEASE 65	0.548	2.797	0.005
Nucleotide Excision Repair	REACTOME	0.344	2.797	0.005
Beta Defensins	REACTOME DATABASE ID RELEASE 65	0.44	2.796	0.005
Cellular Response To Mechanical Stimulus	GOBP	0.51	2.795	0.005
RNA Polymerase Ii Distal Enhancer Sequence-Specific Dna Binding	GOMF	0.455	2.795	0.005
Regulation Of Fibroblast Migration	GOBP	0.64	2.795	0.005
Biocarta TGFb Pathway	MSIGDB C2	0.784	2.79	0.005
Leukocyte Differentiation	GOBP	0.41	2.787	0.006
Stabilization And Expansion Of The E-Cadherin Adherens Junction	PATHWAY INTERACTION DATABASE NCI-NATURE CURATED DATA	0.465	2.78	0.006
Negative Regulation Of Transferase Activity	GOBP	0.439	2.774	0.007
Ameboidal-Type Cell Migration	GOBP	0.533	2.773	0.007
Monocarboxylic Acid Catabolic Process	GOBP	0.371	2.767	0.008
Growth Factor Receptor Binding	GOMF	0.461	2.763	0.009
Phospholipase C-Mediated Cascade; Fgfr4	REACTOME	0.649	2.756	0.01
Runx2 Regulates Osteoblast Differentiation	REACTOME DATABASE ID RELEASE 65	0.655	2.75	0.011
Regulation Of Dna Biosynthetic Process	GOBP	0.41	2.749	0.011
Cellular Response To Interferon-Gamma	GOBP	0.423	2.747	0.012
Protein Modification By Small Protein Removal	GOBP	0.413	2.746	0.012
Negative Regulation Of Blood Vessel Diameter	GOBP	0.62	2.74	0.012
Necroptotic Process	GOBP	0.542	2.738	0.012
Regulation Of Igf Activity By Igfbp	REACTOME	0.417	2.737	0.012
Nucleotide-Excision Repair, Dna Gap Filling	GOBP	0.531	2.724	0.014
Dicarboxylic Acid Metabolic Process	GOBP	0.363	2.72	0.015
Myd88:Mal Cascade Initiated On Plasma Membrane	REACTOME DATABASE ID RELEASE 65	0.429	2.713	0.016
Toll Like Receptor 2 (Tlr2) Cascade	REACTOME DATABASE ID RELEASE 65	0.429	2.713	0.016
Toll Like Receptor Tlr1:Tlr2 Cascade	REACTOME DATABASE ID RELEASE 65	0.429	2.713	0.016
Toll Like Receptor Tlr6:Tlr2 Cascade	REACTOME	0.429	2.713	0.016
Global Genome Nucleotide-Excision Repair	GOBP	0.48	2.712	0.016
Epithelial Cell Migration	GOBP	0.584	2.709	0.016
Blood Vessel Morphogenesis	GOBP	0.468	2.701	0.019
PID Erbb4 Pathway	MSIGDB C2	0.528	2.699	0.019
Negative Regulation Of Dna-Binding Transcription Factor Activity	GOBP	0.487	2.699	0.019
Scf(Skp2)-Mediated Degradation Of P27 P21	REACTOME DATABASE ID RELEASE 65	0.394	2.697	0.019
Vitamin B6 Binding	GOMF	0.491	2.692	0.02
Endocytic Vesicle Membrane	GOCC	0.48	2.69	0.021
Superoxide Metabolic Process	GOBP	0.579	2.686	0.021
Calcineurin-Regulated Nfat-Dependent Transcription In Lymphocytes	PATHWAY INTERACTION DATABASE NCI-NATURE CURATED DATA	0.503	2.686	0.021
Pre-Notch Processing In Golgi	REACTOME DATABASE ID RELEASE 65	0.466	2.683	0.021
Lgi-Adam Interactions	REACTOME	0.638	2.683	0.022
Negative Regulation Of Cd4-Positive, Alpha-Beta T Cell Activation	GOBP	0.777	2.681	0.022
Ossification	GOBP	0.44	2.681	0.022
Bile Acid Transmembrane Transporter Activity	GOMF	0.524	2.679	0.022
Regulation Of Proteasomal Ubiquitin-Dependent Protein Catabolic Process	GOBP	0.493	2.678	0.022
PID Nfat Tfpathway	MSIGDB C2	0.539	2.675	0.023
Regulation Of Collagen Biosynthetic Process	GOBP	0.645	2.675	0.023
PID Rb 1Pathway	MSIGDB C2	0.464	2.674	0.023
Regulation Of Retinoblastoma Protein	PATHWAY INTERACTION DATABASE NCI-NATURE CURATED DATA	0.464	2.674	0.023
Negative Regulation Of Chemotaxis	GOBP	0.633	2.668	0.024
Telomere Maintenance Via Semi-Conservative Replication	GOBP	0.566	2.667	0.025
Packaging Of Telomere Ends	REACTOME DATABASE ID RELEASE 65	0.426	2.663	0.027
E-Cadherin Signaling In Keratinocytes	PATHWAY INTERACTION DATABASE NCI-NATURE CURATED DATA	0.683	2.662	0.027
PID Ecadherin Keratinocyte Pathway	MSIGDB C2	0.683	2.662	0.027
Adenylyltransferase Activity	GOMF	0.568	2.659	0.028
Negative Regulation Of Epithelial Cell Migration	GOBP	0.518	2.655	0.028
Protein Localization To Chromatin	GOBP	0.623	2.654	0.029
Programmed Necrotic Cell Death	GOBP	0.503	2.654	0.029
Positive Regulation Of Cell Division	GOBP	0.458	2.653	0.028
S Phase	REACTOME	0.325	2.653	0.029
Tp53 Regulates Transcription Of Death Receptors And Ligands	REACTOME DATABASE ID RELEASE 65	0.547	2.653	0.029
Il27-Mediated Signaling Events	PATHWAY INTERACTION DATABASE NCI-NATURE CURATED DATA	0.463	2.651	0.029
PID Il27 Pathway	MSIGDB C2	0.463	2.651	0.029
Negative Regulation Of Ossification	GOBP	0.577	2.65	0.029
PID Pi3K Plc Trk Pathway	MSIGDB C2	0.454	2.648	0.029
Trk Receptor Signaling Mediated By Pi3K And Plc-Gamma	PATHWAY INTERACTION DATABASE NCI-NATURE CURATED DATA	0.454	2.648	0.029
PID Il4 2Pathway	MSIGDB C2	0.451	2.646	0.029
Fgfr1 Mutant Receptor Activation	REACTOME	0.544	2.641	0.03
Regulation Of Adenylate Cyclase Activity	GOBP	0.624	2.638	0.031
Regulation Of MRNA Polyadenylation	GOBP	0.424	2.633	0.032
Interleukin-17 Signaling	REACTOME DATABASE ID RELEASE 65	0.423	2.632	0.032
Hallmark Allograft Rejection	MSIGDB C2	0.343	2.631	0.032
Monocarboxylic Acid Biosynthetic Process	GOBP	0.319	2.63	0.033
Regulation Of Cd4-Positive, Alpha-Beta T Cell Activation	GOBP	0.596	2.626	0.034
Cytosolic Transport	GOBP	0.381	2.625	0.035
PID Arf6 Trafficking Pathway	MSIGDB C2	0.481	2.624	0.035
Gluconeogenesis I	HUMANCYC	0.455	2.624	0.035
Interleukin Signaling Pathway	PANTHER PATHWAY	0.402	2.62	0.036
Positive Regulation Of Endothelial Cell Apoptotic Process	GOBP	0.621	2.619	0.036
Negative Regulation Of Endothelial Cell Migration	GOBP	0.533	2.616	0.036
Ikk Complex Recruitment Mediated By Rip1	REACTOME	0.47	2.614	0.036
Extrinsic Component Of Plasma Membrane	GOCC	0.485	2.605	0.038
Regulation Of Leukocyte Proliferation	GOBP	0.474	2.6	0.04
Toll Like Receptor 9 (Tlr9) Cascade	REACTOME	0.458	2.597	0.04
Growth Hormone Receptor Signaling	REACTOME DATABASE ID RELEASE 65	0.559	2.595	0.041
Muscle Organ Morphogenesis	GOBP	0.623	2.595	0.041
Muscle Tissue Morphogenesis	GOBP	0.623	2.595	0.041
Dual Incision In Gg-Ner	REACTOME	0.436	2.593	0.041
Cellular Response To Transforming Growth Factor Beta Stimulus	GOBP	0.52	2.593	0.041
Response To Transforming Growth Factor Beta	GOBP	0.518	2.589	0.042
Response To Endoplasmic Reticulum Stress	GOBP	0.338	2.588	0.042
Naba Basement Membranes	MSIGDB C2	0.582	2.584	0.044
Activation Of Mapk Activity	GOBP	0.488	2.576	0.047
Regulation Of Ketone Biosynthetic Process	GOBP	0.764	2.574	0.047
Dna Polymerase Activity	GOMF	0.542	2.571	0.048
Regulation Of Leukocyte Cell-Cell Adhesion	GOBP	0.464	2.571	0.048
Sulfur Amino Acid Metabolic Process	GOBP	0.471	2.568	0.048
Secondary Lysosome	GOCC	0.513	2.564	0.049
Regulation Of Insulin-Like Growth Factor Receptor Signaling Pathway	GOBP	0.592	2.562	0.05
Retrograde Transport, Endosome To Golgi	GOBP	0.371	2.56	0.05
