# Supplementary material for: Association analyses identify 31 new risk loci for colorectal cancer susceptibility
Source: Nat Commun. 2019 May 14;10:2154. doi: 10.1038/s41467-019-09775-w (PMC6517433; doi:10.1038/s41467-019-09775-w)
Supplement: Supplementary file 14 — Supplementary Data 11 [file 41467_2019_9775_MOESM14_ESM.xlsx]

## Sheet: Suppl Data 11
Supplementary Data 11: Data-driven Expression-Prioritized Integration for Complex Traits (DEPICT) gene prioritisation and tissue enrichment of colorectal cancer risk SNPs.
(A) Gene Set Enrichment from DEPICT analysis										(B) Tissue enrichment from DEPICT
		GWS SNPS		1e-5 snps						MeSH term	MeSH first level term	MeSH second level term	Nominal P value
Original gene set ID	Original gene set description	Nominal P value	FDR < 5%	Nominal P value	FDR < 5%					A03.556.124.526.767	Rectum	Digestive System	0.00299566
ENSG00000197321	SVIL subnetwork	1.07928e-06	Yes	4.51777e-07	Yes					A03.556.249.124	Ileum	Digestive System	0.00310842
ENSG00000169398	PTK2 subnetwork	2.29804e-06	Yes	5.49467e-07	Yes					A03.556.124	Intestines	Digestive System	0.00329835
MP:0000490	abnormal crypts of Lieberkuhn morphology	4.79824e-06	Yes	1.43183e-06	Yes					A03.556.249	Lower Gastrointestinal Tract	Digestive System	0.00422626
GO:0009991	response to extracellular stimulus	5.94775e-06	Yes	4.17199e-06	Yes					A03.556.249.249.356.668	Colon Sigmoid	Digestive System	0.00454159
ENSG00000111775	COX6A1 subnetwork	1.2969e-05	No	4.44008e-06	Yes					A03.556.249.249	Intestine Large	Digestive System	0.00464744
GO:0007568	aging	1.41357e-05	No	1.20634e-05	Yes					A03.556.249.249.356	Colon	Digestive System	0.00509397
ENSG00000105851	PIK3CG subnetwork	1.55133e-05	No	1.47601e-05	Yes					A03.556	Gastrointestinal Tract	Digestive System	0.00609135
ENSG00000148082	SHC3 subnetwork	2.44163e-05	No	1.91524e-05	Yes					A03.556.124.369	Intestinal Mucosa	Digestive System	0.0072567
ENSG00000028277	POU2F2 subnetwork	2.83897e-05	No	2.23022e-05	Yes					A03.556.249.249.209	Cecum	Digestive System	0.00894183
ENSG00000182199	SHMT2 subnetwork	2.95943e-05	No	2.46437e-05	Yes					A11.329	Connective Tissue Cells	Cells	0.0201669
MP:0005088	increased acute inflammation	3.81353e-05	No	2.84257e-05	Yes					A03.556.124.684	Intestine Small	Digestive System	0.0228585
MP:0002432	abnormal CD4-positive T cell morphology	4.58263e-05	No	3.90839e-05	Yes					A07.231.114	Arteries	Cardiovascular System	0.026526
MP:0005592	abnormal vascular smooth muscle morphology	5.15793e-05	No	4.43404e-05	Yes					A03.556.875.875	Stomach	Digestive System	0.0335528
ENSG00000120693	SMAD9 subnetwork	5.44584e-05	No	4.89337e-05	Yes					A15.378.316.580	Monocytes	Hemic and Immune Systems	0.035975
GO:0048545	response to steroid hormone stimulus	6.76326e-05	No	7.072e-05	Yes					A03.556.875	Upper Gastrointestinal Tract	Digestive System	0.0425532
MP:0011108	partial embryonic lethality during organogenesis	9.92878e-05	No	7.41742e-05	Yes					A15.145.229.637.555.567.569.200	CD4 Positive T Lymphocytes	Hemic and Immune Systems	0.0435528
ENSG00000141506	PIK3R5 subnetwork	0.000101181	No	9.22929e-05	Yes					A10.690.467	Muscle Smooth	Tissues	0.0442275
ENSG00000198646	NCOA6 subnetwork	0.000111224	No	9.36012e-05	Yes					A15.382.812	Mononuclear Phagocyte System	Hemic and Immune Systems	0.0469913
ENSG00000110042	DTX4 subnetwork	0.00011813	No	9.36093e-05	Yes					A11.118.637.555.567.569.200.700	T Lymphocytes Regulatory	Cells	0.0492196
GO:2000147	positive regulation of cell motility	0.000131631	No	0.000118414	Yes					A10.165.114.830.500	Abdominal Fat	Tissues	0.0625645
ENSG00000087157	PGS1 subnetwork	0.000169658	No	0.000147222	No					A10.165.114.830.500.750	Subcutaneous Fat Abdominal	Tissues	0.0625645
GO:0031667	response to nutrient levels	0.000192936	No	0.000162354	No					A11.066	Antigen Presenting Cells	Cells	0.0629357
GO:0030335	positive regulation of cell migration	0.000207612	No	0.000162696	No					A15.382.812.260	Dendritic Cells	Hemic and Immune Systems	0.0629357
GO:0040017	positive regulation of locomotion	0.000216068	No	0.00018928	No					A07.541.510.110	Aortic Valve	Cardiovascular System	0.068104
ENSG00000149257	SERPINH1 subnetwork	0.000221169	No	0.000219393	No					A07.541.510	Heart Valves	Cardiovascular System	0.068104
ENSG00000213555	ENSG00000213555 subnetwork	0.000239187	No	0.000224715	No					A15.382.680	Phagocytes	Hemic and Immune Systems	0.0699232
ENSG00000164605	ENSG00000164605 subnetwork	0.000240684	No	0.000226261	No					A10.165.114	Adipose Tissue	Tissues	0.0703508
ENSG00000110395	CBL subnetwork	0.000252227	No	0.000261327	No
ENSG00000134202	GSTM3 subnetwork	0.000257209	No	0.000278297	No
ENSG00000197785	ATAD3A subnetwork	0.000278066	No	0.000290944	No
ENSG00000135074	ADAM19 subnetwork	0.000283385	No	0.000299792	No
ENSG00000064835	POU1F1 subnetwork	0.000298537	No	0.000341657	No
GO:0071407	cellular response to organic cyclic compound	0.000312834	No	0.00035397	No
GO:2000145	regulation of cell motility	0.00034383	No	0.00035635	No
MP:0003725	increased autoantibody level	0.000347486	No	0.000360072	No
GO:0019903	protein phosphatase binding	0.000351167	No	0.000370984	No
GO:0007519	skeletal muscle tissue development	0.000357743	No	0.00038406	No
GO:0030155	regulation of cell adhesion	0.000368054	No	0.000399546	No
ENSG00000017427	IGF1 subnetwork	0.000370521	No	0.000455507	No
GO:0051272	positive regulation of cellular component movement	0.000376719	No	0.000463912	No
MP:0009397	increased trophoblast giant cell number	0.000391875	No	0.000478124	No
ENSG00000116898	MRPS15 subnetwork	0.000393472	No	0.00048699	No
ENSG00000145715	RASA1 subnetwork	0.000394661	No	0.00050667	No
ENSG00000108854	SMURF2 subnetwork	0.000405241	No	0.000521428	No
ENSG00000165197	FIGF subnetwork	0.000415648	No	0.000532477	No
MP:0000479	abnormal enterocyte morphology	0.00043663	No	0.000545584	No
ENSG00000134215	VAV3 subnetwork	0.000469009	No	0.000551638	No
GO:0060537	muscle tissue development	0.000471069	No	0.0005566	No
MP:0001719	absent vitelline blood vessels	0.000478512	No	0.000559163	No
ENSG00000074319	TSG101 subnetwork	0.000488776	No	0.000567693	No
ENSG00000119698	PPP4R4 subnetwork	0.000489476	No	0.000585019	No
GO:0051897	positive regulation of protein kinase B signaling cascade	0.00049231	No	0.000589464	No
ENSG00000106028	SSBP1 subnetwork	0.000496039	No	0.000589725	No
ENSG00000196498	NCOR2 subnetwork	0.000513046	No	0.000618478	No
GO:0051270	regulation of cellular component movement	0.00051628	No	0.000631511	No
MP:0008537	increased susceptibility to induced colitis	0.000523315	No	0.000631528	No
ENSG00000109618	SEPSECS subnetwork	0.000533277	No	0.000633194	No
ENSG00000185634	SHC4 subnetwork	0.000546773	No	0.000637547	No
GO:0004879	ligand-activated sequence-specific DNA binding RNA polymerase II transcription factor activity	0.000550267	No	0.000657451	No
ENSG00000019991	HGF subnetwork	0.000550521	No	0.000690785	No
ENSG00000134363	FST subnetwork	0.000551547	No	0.000699998	No
ENSG00000117461	PIK3R3 subnetwork	0.000557911	No	0.000700501	No
ENSG00000173511	VEGFB subnetwork	0.000566729	No	0.00070097	No
ENSG00000197943	PLCG2 subnetwork	0.000594686	No	0.00071972	No
MP:0000691	enlarged spleen	0.000596903	No	0.000734869	No
GO:0030334	regulation of cell migration	0.000599685	No	0.000735029	No
ENSG00000103653	CSK subnetwork	0.000609464	No	0.000758771	No
GO:0048185	activin binding	0.000639309	No	0.000763948	No
MP:0000538	abnormal urinary bladder morphology	0.000642147	No	0.000769402	No
GO:0051896	regulation of protein kinase B signaling cascade	0.000644191	No	0.000769792	No
MP:0000496	abnormal small intestine morphology	0.000661296	No	0.000771905	No
MP:0001259	abnormal body weight	0.000669888	No	0.000780174	No
ENSG00000133657	ATP13A3 subnetwork	0.00067505	No	0.000784323	No
ENSG00000051382	PIK3CB subnetwork	0.000685315	No	0.000790147	No
ENSG00000196914	ARHGEF12 subnetwork	0.000699988	No	0.000801843	No
ENSG00000151914	DST subnetwork	0.0007182	No	0.000809913	No
ENSG00000170365	SMAD1 subnetwork	0.000720271	No	0.000822261	No
ENSG00000073584	SMARCE1 subnetwork	0.000722214	No	0.000824726	No
ENSG00000114491	UMPS subnetwork	0.000727276	No	0.000833009	No
ENSG00000163624	CDS1 subnetwork	0.000741007	No	0.000833827	No
GO:0040012	regulation of locomotion	0.000744759	No	0.00084555	No
GO:0019902	phosphatase binding	0.000748291	No	0.00085486	No
ENSG00000075618	FSCN1 subnetwork	0.000758289	No	0.00086577	No
ENSG00000160293	VAV2 subnetwork	0.000761324	No	0.000889384	No
ENSG00000050820	BCAR1 subnetwork	0.000774149	No	0.000899153	No
ENSG00000119689	DLST subnetwork	0.000788095	No	0.000907993	No
ENSG00000090659	CD209 subnetwork	0.000808555	No	0.000921124	No
ENSG00000214078	CPNE1 subnetwork	0.000820492	No	0.000931722	No
GO:0060538	skeletal muscle organ development	0.000823401	No	0.000935342	No
GO:0033613	activating transcription factor binding	0.00087118	No	0.000946125	No
ENSG00000106633	GCK subnetwork	0.000914376	No	0.000947736	No
GO:0055123	digestive system development	0.000916875	No	0.000958396	No
ENSG00000161955	TNFSF13 subnetwork	0.000925813	No	0.000966426	No
ENSG00000185722	ANKFY1 subnetwork	0.000933155	No	0.00101063	No
ENSG00000185324	CDK10 subnetwork	0.000946968	No	0.00101133	No
ENSG00000118513	MYB subnetwork	0.000954199	No	0.00107698	No
ENSG00000079841	RIMS1 subnetwork	0.00096664	No	0.00108026	No
MP:0000693	spleen hyperplasia	0.000967793	No	0.00108048	No
ENSG00000197461	PDGFA subnetwork	0.00100149	No	0.00110277	No
ENSG00000061936	SFSWAP subnetwork	0.00104458	No	0.00111424	No
ENSG00000106683	LIMK1 subnetwork	0.00104747	No	0.0011156	No
MP:0003355	decreased ovulation rate	0.00106029	No	0.00112062	No
ENSG00000123416	TUBA1B subnetwork	0.0010609	No	0.00114821	No
ENSG00000185950	IRS2 subnetwork	0.00107631	No	0.00118239	No
GO:0014706	striated muscle tissue development	0.0010779	No	0.00118607	No
MP:0005014	increased B cell number	0.00111539	No	0.00121312	No
ENSG00000083544	TDRD3 subnetwork	0.00112571	No	0.00122451	No
MP:0002722	abnormal immune system organ morphology	0.00113651	No	0.00124948	No
ENSG00000119630	PGF subnetwork	0.00114466	No	0.00126299	No
ENSG00000184304	PRKD1 subnetwork	0.0011504	No	0.00127517	No
GO:0048546	digestive tract morphogenesis	0.00116541	No	0.00128061	No
GO:0008134	transcription factor binding	0.00118778	No	0.00132235	No
ENSG00000103126	AXIN1 subnetwork	0.00119755	No	0.00133727	No
ENSG00000130338	TULP4 subnetwork	0.00119998	No	0.00137473	No
ENSG00000171608	PIK3CD subnetwork	0.0012047	No	0.00138415	No
MP:0003545	increased alcohol consumption	0.00126471	No	0.0013886	No
ENSG00000140575	IQGAP1 subnetwork	0.00127767	No	0.00138912	No
GO:0045923	positive regulation of fatty acid metabolic process	0.00138277	No	0.00139099	No
ENSG00000101204	CHRNA4 subnetwork	0.00140277	No	0.0014054	No
ENSG00000142539	SPIB subnetwork	0.00141368	No	0.00142289	No
ENSG00000106443	PHF14 subnetwork	0.00146196	No	0.0014312	No
ENSG00000122870	BICC1 subnetwork	0.00146525	No	0.00143667	No
GO:0030323	respiratory tube development	0.00148014	No	0.00144087	No
MP:0005605	increased bone mass	0.0014892	No	0.00144634	No
ENSG00000145431	PDGFC subnetwork	0.00150948	No	0.00145343	No
ENSG00000170962	PDGFD subnetwork	0.00150948	No	0.00146028	No
GO:0033273	response to vitamin	0.00152371	No	0.00147939	No
ENSG00000121753	BAI2 subnetwork	0.00154906	No	0.00148213	No
ENSG00000140848	CPNE2 subnetwork	0.00155933	No	0.00148969	No
ENSG00000197122	SRC subnetwork	0.0015718	No	0.00150235	No
ENSG00000196353	CPNE4 subnetwork	0.00157369	No	0.00151309	No
ENSG00000159228	CBR1 subnetwork	0.00158417	No	0.00151383	No
ENSG00000163828	ENSG00000163828 subnetwork	0.00159911	No	0.00153201	No
GO:0043235	receptor complex	0.0016017	No	0.00154902	No
ENSG00000093167	LRRFIP2 subnetwork	0.00161368	No	0.0015546	No
GO:0001890	placenta development	0.00162095	No	0.00156203	No
ENSG00000196455	PIK3R4 subnetwork	0.00166112	No	0.0015704	No
REACTOME_PPARA_ACTIVATES_GENE_EXPRESSION	REACTOME_PPARA_ACTIVATES_GENE_EXPRESSION	0.00166693	No	0.00157074	No
MP:0001870	salivary gland inflammation	0.00169447	No	0.00157835	No
GO:0048566	embryonic digestive tract development	0.00171561	No	0.00158719	No
ENSG00000100014	SPECC1L subnetwork	0.00172344	No	0.00160734	No
ENSG00000002330	BAD subnetwork	0.00173009	No	0.00161833	No
REACTOME_REGULATION_OF_BETA:CELL_DEVELOPMENT	REACTOME_REGULATION_OF_BETA:CELL_DEVELOPMENT	0.001735	No	0.00163515	No
GO:0019838	growth factor binding	0.00174761	No	0.00163582	No
ENSG00000178921	PFAS subnetwork	0.00176171	No	0.00163804	No
MP:0005292	improved glucose tolerance	0.00178855	No	0.00170321	No
KEGG_CYTOKINE_CYTOKINE_RECEPTOR_INTERACTION	KEGG_CYTOKINE_CYTOKINE_RECEPTOR_INTERACTION	0.00180267	No	0.00170674	No
ENSG00000124181	PLCG1 subnetwork	0.00180601	No	0.00170771	No
ENSG00000143772	ITPKB subnetwork	0.00181053	No	0.00170833	No
ENSG00000136653	RASSF5 subnetwork	0.00182241	No	0.00171376	No
ENSG00000169682	SPNS1 subnetwork	0.00182566	No	0.0017265	No
ENSG00000163513	TGFBR2 subnetwork	0.00184362	No	0.00175513	No
GO:0032386	regulation of intracellular transport	0.00184951	No	0.00187898	No
GO:0005667	transcription factor complex	0.00190242	No	0.00188649	No
GO:0032715	negative regulation of interleukin-6 production	0.00195806	No	0.00189574	No
GO:0007584	response to nutrient	0.00196484	No	0.00190302	No
ENSG00000162869	PPP1R21 subnetwork	0.00198681	No	0.00192649	No
ENSG00000165410	CFL2 subnetwork	0.00199069	No	0.00193653	No
ENSG00000099860	GADD45B subnetwork	0.00202309	No	0.00194964	No
MP:0000465	gastrointestinal hemorrhage	0.00203006	No	0.00195214	No
ENSG00000100311	PDGFB subnetwork	0.00205909	No	0.00198011	No
GO:0048565	digestive tract development	0.00206679	No	0.00200786	No
ENSG00000163166	IWS1 subnetwork	0.00207804	No	0.0020111	No
ENSG00000115641	FHL2 subnetwork	0.0021552	No	0.0020351	No
MP:0008525	decreased cranium height	0.0021651	No	0.00204742	No
ENSG00000111300	NAA25 subnetwork	0.00223136	No	0.00210243	No
GO:0032956	regulation of actin cytoskeleton organization	0.00223383	No	0.00211797	No
ENSG00000161203	AP2M1 subnetwork	0.00226959	No	0.00214503	No
GO:0048741	skeletal muscle fiber development	0.00230024	No	0.00215782	No
MP:0005076	abnormal cell differentiation	0.00230952	No	0.00217836	No
REACTOME_NUCLEAR_RECEPTOR_TRANSCRIPTION_PATHWAY	REACTOME_NUCLEAR_RECEPTOR_TRANSCRIPTION_PATHWAY	0.00234027	No	0.00218112	No
ENSG00000115904	SOS1 subnetwork	0.0023418	No	0.00218112	No
GO:0048871	multicellular organismal homeostasis	0.00235883	No	0.00219686	No
MP:0001270	distended abdomen	0.00237953	No	0.00220676	No
ENSG00000137193	PIM1 subnetwork	0.00239636	No	0.00224743	No
ENSG00000163909	HEYL subnetwork	0.00251343	No	0.00229462	No
ENSG00000117877	CD3EAP subnetwork	0.00252685	No	0.00244105	No
MP:0000189	hypoglycemia	0.00254457	No	0.00244348	No
ENSG00000137642	SORL1 subnetwork	0.00256741	No	0.00245676	No
GO:0030971	receptor tyrosine kinase binding	0.00259764	No	0.00246123	No
GO:0003707	steroid hormone receptor activity	0.00259979	No	0.00246933	No
ENSG00000084676	NCOA1 subnetwork	0.00265099	No	0.0024759	No
ENSG00000125912	NCLN subnetwork	0.00266367	No	0.00256326	No
ENSG00000163083	INHBB subnetwork	0.00266868	No	0.0026201	No
MP:0002628	hepatic steatosis	0.00269422	No	0.00264427	No
GO:0003779	actin binding	0.00272689	No	0.00269547	No
MP:0002419	abnormal innate immunity	0.00276157	No	0.00273076	No
ENSG00000111679	PTPN6 subnetwork	0.00280441	No	0.00274556	No
ENSG00000196923	PDLIM7 subnetwork	0.00282219	No	0.00275261	No
GO:0019900	kinase binding	0.00282856	No	0.00278187	No
GO:0030324	lung development	0.00283295	No	0.00280206	No
ENSG00000094631	HDAC6 subnetwork	0.00284238	No	0.00281635	No
ENSG00000138767	CNOT6L subnetwork	0.00284352	No	0.0028298	No
ENSG00000186350	RXRA subnetwork	0.00284578	No	0.00292014	No
ENSG00000103671	TRIP4 subnetwork	0.00286097	No	0.00294363	No
MP:0000067	osteopetrosis	0.00303078	No	0.00295676	No
MP:0005150	cachexia	0.00311091	No	0.00299816	No
MP:0005010	abnormal CD8-positive T cell morphology	0.00312495	No	0.00300852	No
GO:0051147	regulation of muscle cell differentiation	0.0031551	No	0.0030135	No
MP:0000599	enlarged liver	0.00319987	No	0.00310669	No
GO:0061138	morphogenesis of a branching epithelium	0.00321097	No	0.00311145	No
MP:0004810	decreased hematopoietic stem cell number	0.00321097	No	0.0031441	No
MP:0004754	abnormal kidney collecting duct morphology	0.00321116	No	0.00314821	No
REACTOME_SIGNALING_BY_NODAL	REACTOME_SIGNALING_BY_NODAL	0.00321736	No	0.00316401	No
GO:0051148	negative regulation of muscle cell differentiation	0.00326531	No	0.00316922	No
ENSG00000166949	SMAD3 subnetwork	0.00327248	No	0.00319309	No
MP:0000364	abnormal vascular regression	0.0032761	No	0.00320255	No
MP:0001711	abnormal placenta morphology	0.00328864	No	0.00323034	No
MP:0006269	abnormal mammary gland growth during pregnancy	0.003298	No	0.00325459	No
REACTOME_REGULATION_OF_LIPID_METABOLISM_BY_PEROXISOME_PROLIFERATOR:ACTIVATED_RECEPTOR_ALPHA_PPARALPHA	REACTOME_REGULATION_OF_LIPID_METABOLISM_BY_PEROXISOME_PROLIFERATOR:ACTIVATED_RECEPTOR_ALPHA_PPARALPHA	0.00333785	No	0.00331331	No
GO:0030036	actin cytoskeleton organization	0.00337796	No	0.00336168	No
ENSG00000141027	NCOR1 subnetwork	0.00340224	No	0.00336683	No
GO:0000981	sequence-specific DNA binding RNA polymerase II transcription factor activity	0.00340374	No	0.00338319	No
ENSG00000131788	PIAS3 subnetwork	0.00342501	No	0.0034024	No
MP:0000714	increased thymocyte number	0.00344998	No	0.0035177	No
MP:0003055	abnormal long bone epiphyseal plate morphology	0.00345645	No	0.00353687	No
GO:0030132	clathrin coat of coated pit	0.00347913	No	0.00360555	No
ENSG00000039987	BEST2 subnetwork	0.00351638	No	0.00363632	No
ENSG00000128951	DUT subnetwork	0.00352646	No	0.00368098	No
GO:0007517	muscle organ development	0.00355432	No	0.00372255	No
ENSG00000142273	CBLC subnetwork	0.00357899	No	0.00373679	No
GO:0061061	muscle structure development	0.00359763	No	0.00373954	No
GO:0032611	interleukin-1 beta production	0.00363091	No	0.00375783	No
ENSG00000150630	VEGFC subnetwork	0.00366706	No	0.00376139	No
MP:0003662	abnormal long bone epiphyseal plate proliferative zone	0.00367132	No	0.00376151	No
MP:0000322	increased granulocyte number	0.00367262	No	0.00377687	No
REACTOME_SIGNALING_BY_TGF_BETA	REACTOME_SIGNALING_BY_TGF_BETA	0.00368666	No	0.0037884	No
REACTOME_DEVELOPMENTAL_BIOLOGY	REACTOME_DEVELOPMENTAL_BIOLOGY	0.00372438	No	0.00383539	No
ENSG00000006747	SCIN subnetwork	0.00373904	No	0.00394479	No
ENSG00000176165	FOXG1 subnetwork	0.00374891	No	0.00397858	No
MP:0001935	decreased litter size	0.00375901	No	0.00400082	No
GO:0060541	respiratory system development	0.00380076	No	0.00400312	No
ENSG00000169220	RGS14 subnetwork	0.00389634	No	0.00400328	No
ENSG00000166866	MYO1A subnetwork	0.00397398	No	0.00401003	No
ENSG00000107404	DVL1 subnetwork	0.00397918	No	0.00405121	No
ENSG00000124151	NCOA3 subnetwork	0.00399281	No	0.00410689	No
MP:0008641	increased circulating interleukin-1 beta level	0.0040149	No	0.00412077	No
ENSG00000151729	SLC25A4 subnetwork	0.00402891	No	0.00414243	No
ENSG00000131910	NR0B2 subnetwork	0.00406227	No	0.00415434	No
ENSG00000152484	USP12 subnetwork	0.00412201	No	0.00423909	No
MP:0000603	pale liver	0.00413877	No	0.0042757	No
ENSG00000101665	SMAD7 subnetwork	0.00417693	No	0.00432381	No
MP:0004988	increased osteoblast cell number	0.00421091	No	0.00433464	No
MP:0002679	abnormal corpus luteum morphology	0.00421347	No	0.00435126	No
ENSG00000109814	UGDH subnetwork	0.00422202	No	0.00435851	No
ENSG00000071127	WDR1 subnetwork	0.00423441	No	0.00439575	No
ENSG00000100852	ARHGAP5 subnetwork	0.00424888	No	0.00441388	No
GO:0051384	response to glucocorticoid stimulus	0.00430323	No	0.00441428	No
MP:0008396	abnormal osteoclast differentiation	0.00430404	No	0.00453601	No
GO:0032970	regulation of actin filament-based process	0.00431643	No	0.00460176	No
MP:0003793	abnormal submandibular gland morphology	0.00435713	No	0.00461092	No
GO:0032612	interleukin-1 production	0.00435948	No	0.0046124	No
ENSG00000140319	SRP14 subnetwork	0.004392	No	0.00462347	No
ENSG00000185989	RASA3 subnetwork	0.00442238	No	0.00464237	No
ENSG00000164400	CSF2 subnetwork	0.00443324	No	0.00469616	No
GO:0007569	cell aging	0.00443472	No	0.00469619	No
GO:0051150	regulation of smooth muscle cell differentiation	0.00443693	No	0.00477986	No
MP:0005232	abnormal mesenteric lymph node morphology	0.00445566	No	0.00478978	No
ENSG00000136488	CSH1 subnetwork	0.00449616	No	0.00479117	No
GO:0007162	negative regulation of cell adhesion	0.00451235	No	0.00479628	No
ENSG00000122692	SMU1 subnetwork	0.00452037	No	0.0048375	No
ENSG00000152689	RASGRP3 subnetwork	0.0045529	No	0.00484945	No
ENSG00000121989	ACVR2A subnetwork	0.00455955	No	0.00485371	No
GO:0031668	cellular response to extracellular stimulus	0.00457412	No	0.00492119	No
MP:0000003	abnormal adipose tissue morphology	0.00459522	No	0.00499367	No
GO:0035264	multicellular organism growth	0.00473642	No	0.00504849	No
MP:0004502	decreased incidence of chemically-induced tumors	0.00480657	No	0.00504849	No
GO:0042826	histone deacetylase binding	0.00483765	No	0.00505322	No
MP:0000418	focal hair loss	0.00484675	No	0.00507349	No
ENSG00000135968	GCC2 subnetwork	0.00485605	No	0.00509209	No
GO:0051271	negative regulation of cellular component movement	0.00487473	No	0.00511121	No
MP:0001554	increased circulating free fatty acid level	0.00487612	No	0.00513392	No
GO:0048747	muscle fiber development	0.00489838	No	0.00518626	No
ENSG00000184557	SOCS3 subnetwork	0.00497174	No	0.00524431	No
ENSG00000136448	NMT1 subnetwork	0.00498884	No	0.0052859	No
ENSG00000074370	ATP2A3 subnetwork	0.00500479	No	0.0053151	No
ENSG00000118785	SPP1 subnetwork	0.00505322	No	0.00532807	No
ENSG00000113658	SMAD5 subnetwork	0.00506347	No	0.00533284	No
MP:0005093	decreased B cell proliferation	0.00511561	No	0.00533608	No
KEGG_HUNTINGTONS_DISEASE	KEGG_HUNTINGTONS_DISEASE	0.00512021	No	0.00534946	No
ENSG00000160691	SHC1 subnetwork	0.0051633	No	0.00536262	No
ENSG00000166033	HTRA1 subnetwork	0.00516569	No	0.00536336	No
MP:0002191	abnormal artery morphology	0.00518349	No	0.00541287	No
MP:0002458	abnormal B cell number	0.00519293	No	0.00542281	No
ENSG00000143190	POU2F1 subnetwork	0.00523293	No	0.00552892	No
ENSG00000135821	GLUL subnetwork	0.00523317	No	0.00554025	No
GO:0019955	cytokine binding	0.0052409	No	0.00555525	No
GO:0043627	response to estrogen stimulus	0.00533382	No	0.00559147	No
MP:0004111	abnormal coronary artery morphology	0.00535895	No	0.00559736	No
MP:0003014	abnormal kidney medulla morphology	0.00538457	No	0.00562943	No
ENSG00000117450	PRDX1 subnetwork	0.00538962	No	0.00565007	No
MP:0000702	enlarged lymph nodes	0.00551474	No	0.00567684	No
MP:0001182	lung hemorrhage	0.00555773	No	0.00568645	No
ENSG00000129219	PLD2 subnetwork	0.00558606	No	0.00573365	No
MP:0001712	abnormal placenta development	0.00560231	No	0.00574232	No
MP:0008392	decreased primordial germ cell number	0.00561636	No	0.00577412	No
MP:0008735	increased susceptibility to endotoxin shock	0.00564407	No	0.00581699	No
MP:0004247	small pancreas	0.00565849	No	0.00585372	No
GO:0042593	glucose homeostasis	0.0056772	No	0.0058652	No
GO:0033500	carbohydrate homeostasis	0.0056772	No	0.00588522	No
ENSG00000125378	BMP4 subnetwork	0.00579937	No	0.00590608	No
MP:0004505	decreased renal glomerulus number	0.0058384	No	0.00592023	No
ENSG00000137831	UACA subnetwork	0.00586496	No	0.00609628	No
REACTOME_GAB1_SIGNALOSOME	REACTOME_GAB1_SIGNALOSOME	0.005894	No	0.0061298	No
MP:0004892	increased adiponectin level	0.00592895	No	0.00616002	No
MP:0008782	increased B cell apoptosis	0.00592905	No	0.00622401	No
GO:0070412	R-SMAD binding	0.00594577	No	0.00628818	No
MP:0003383	abnormal gluconeogenesis	0.00605595	No	0.00629271	No
GO:0016289	CoA hydrolase activity	0.00606703	No	0.00632407	No
ENSG00000162434	JAK1 subnetwork	0.00608205	No	0.00634978	No
GO:0043500	muscle adaptation	0.00619728	No	0.00634978	No
MP:0003408	increased width of hypertrophic chondrocyte zone	0.0062172	No	0.00638207	No
ENSG00000168214	RBPJ subnetwork	0.00624493	No	0.00642872	No
KEGG_HEDGEHOG_SIGNALING_PATHWAY	KEGG_HEDGEHOG_SIGNALING_PATHWAY	0.00629558	No	0.00645034	No
ENSG00000145675	PIK3R1 subnetwork	0.00630744	No	0.00645524	No
ENSG00000171720	HDAC3 subnetwork	0.0063166	No	0.00652024	No
ENSG00000120833	SOCS2 subnetwork	0.00635782	No	0.00653926	No
GO:0009986	cell surface	0.00636362	No	0.0065996	No
ENSG00000111537	IFNG subnetwork	0.00638756	No	0.00676709	No
ENSG00000084207	GSTP1 subnetwork	0.00639138	No	0.00677342	No
MP:0000417	short hair	0.00639935	No	0.00678101	No
ENSG00000116030	SUMO1 subnetwork	0.00671864	No	0.00681103	No
GO:0030514	negative regulation of BMP signaling pathway	0.00673224	No	0.00681607	No
ENSG00000196586	MYO6 subnetwork	0.00680036	No	0.00686506	No
GO:0017002	activin-activated receptor activity	0.00693784	No	0.0068656	No
REACTOME_SEMAPHORIN_INTERACTIONS	REACTOME_SEMAPHORIN_INTERACTIONS	0.00697721	No	0.00689732	No
MP:0002189	abnormal myocardial trabeculae morphology	0.00698602	No	0.00691383	No
ENSG00000198467	TPM2 subnetwork	0.00699756	No	0.00693807	No
ENSG00000168610	STAT3 subnetwork	0.00705853	No	0.00694584	No
ENSG00000167657	DAPK3 subnetwork	0.0071442	No	0.00701824	No
GO:0010906	regulation of glucose metabolic process	0.00715476	No	0.00702244	No
MP:0003409	decreased width of hypertrophic chondrocyte zone	0.00717173	No	0.00704322	No
ENSG00000136153	LMO7 subnetwork	0.00729442	No	0.00709631	No
ENSG00000198618	ENSG00000198618 subnetwork	0.0073103	No	0.00709964	No
ENSG00000196262	PPIA subnetwork	0.0073103	No	0.00712134	No
GO:0043022	ribosome binding	0.00733166	No	0.00716151	No
MP:0002500	granulomatous inflammation	0.00733439	No	0.00727889	No
ENSG00000069702	TGFBR3 subnetwork	0.00734077	No	0.00729086	No
MP:0003091	abnormal cell migration	0.00734782	No	0.00737383	No
ENSG00000162614	NEXN subnetwork	0.00741534	No	0.00738255	No
GO:0003705	RNA polymerase II distal enhancer sequence-specific DNA binding transcription factor activity	0.00748403	No	0.00738451	No
MP:0008803	abnormal placental labyrinth vasculature morphology	0.00752342	No	0.00740131	No
MP:0002989	small kidney	0.00758362	No	0.00754108	No
ENSG00000151491	EPS8 subnetwork	0.00763636	No	0.00756697	No
ENSG00000113407	TARS subnetwork	0.00763672	No	0.00762067	No
MP:0002705	dilated renal tubules	0.00764141	No	0.00764017	No
ENSG00000172602	RND1 subnetwork	0.00766111	No	0.0076465	No
MP:0008211	decreased mature B cell number	0.00778355	No	0.00764822	No
MP:0001260	increased body weight	0.00780438	No	0.0077482	No
ENSG00000166401	SERPINB8 subnetwork	0.00780785	No	0.00780629	No
ENSG00000114423	CBLB subnetwork	0.00780796	No	0.00785645	No
ENSG00000137807	KIF23 subnetwork	0.00781162	No	0.00788216	No
GO:0051240	positive regulation of multicellular organismal process	0.00783403	No	0.00789691	No
ENSG00000136634	IL10 subnetwork	0.00785188	No	0.00795975	No
MP:0004809	increased hematopoietic stem cell number	0.00787532	No	0.00796438	No
ENSG00000163823	CCR1 subnetwork	0.00790183	No	0.00799594	No
ENSG00000197045	GMFB subnetwork	0.00791962	No	0.00799801	No
GO:0004715	non-membrane spanning protein tyrosine kinase activity	0.00796834	No	0.00801784	No
GO:0050886	endocrine process	0.00797939	No	0.00802095	No
ENSG00000206557	TRIM71 subnetwork	0.00799676	No	0.00803035	No
ENSG00000142208	AKT1 subnetwork	0.00801672	No	0.008058	No
MP:0002773	decreased circulating luteinizing hormone level	0.00802406	No	0.00806284	No
GO:0006954	inflammatory response	0.0080717	No	0.00816612	No
ENSG00000105329	TGFB1 subnetwork	0.00807931	No	0.0081669	No
MP:0004774	abnormal bile salt level	0.00811417	No	0.00817469	No
ENSG00000160791	CCR5 subnetwork	0.00811622	No	0.00819345	No
ENSG00000215778	ENSG00000215778 subnetwork	0.00811622	No	0.00820825	No
ENSG00000175387	SMAD2 subnetwork	0.00812345	No	0.00821152	No
GO:0032651	regulation of interleukin-1 beta production	0.00813384	No	0.0082418	No
GO:0030099	myeloid cell differentiation	0.00813757	No	0.00828646	No
KEGG_FC_GAMMA_R_MEDIATED_PHAGOCYTOSIS	KEGG_FC_GAMMA_R_MEDIATED_PHAGOCYTOSIS	0.00815851	No	0.00831669	No
GO:0045723	positive regulation of fatty acid biosynthetic process	0.00817341	No	0.00832393	No
ENSG00000117425	PTCH2 subnetwork	0.00822837	No	0.00836222	No
MP:0003270	intestinal obstruction	0.00825244	No	0.00841223	No
ENSG00000108528	SLC25A11 subnetwork	0.00829434	No	0.00842092	No
MP:0002444	abnormal T cell physiology	0.00831117	No	0.00842773	No
ENSG00000107263	RAPGEF1 subnetwork	0.00835224	No	0.00847469	No
ENSG00000213281	NRAS subnetwork	0.00837486	No	0.00850164	No
GO:0005072	transforming growth factor beta receptor, cytoplasmic mediator activity	0.00841457	No	0.00863252	No
MP:0003887	increased hepatocyte apoptosis	0.00849061	No	0.00865104	No
GO:0051241	negative regulation of multicellular organismal process	0.00851289	No	0.00868848	No
MP:0001953	respiratory failure	0.00858867	No	0.0087938	No
GO:0005160	transforming growth factor beta receptor binding	0.00862885	No	0.0087938	No
GO:0051090	regulation of sequence-specific DNA binding transcription factor activity	0.00870012	No	0.00880792	No
MP:0003982	increased cholesterol level	0.00872815	No	0.00894389	No
ENSG00000149930	TAOK2 subnetwork	0.00877085	No	0.00915404	No
MP:0005092	decreased double-positive T cell number	0.00881879	No	0.00920032	No
MP:0000689	abnormal spleen morphology	0.00881892	No	0.00920908	No
ENSG00000076356	PLXNA2 subnetwork	0.00882088	No	0.00923944	No
ENSG00000185338	SOCS1 subnetwork	0.00882836	No	0.00925697	No
ENSG00000172725	CORO1B subnetwork	0.00894293	No	0.00926802	No
ENSG00000138685	FGF2 subnetwork	0.00896662	No	0.00934684	No
ENSG00000101608	MYL12A subnetwork	0.00898964	No	0.00939088	No
GO:0048557	embryonic digestive tract morphogenesis	0.00900487	No	0.0093918	No
ENSG00000058335	RASGRF1 subnetwork	0.00905389	No	0.00939222	No
MP:0000600	liver hypoplasia	0.00907771	No	0.00940104	No
GO:0001763	morphogenesis of a branching structure	0.00919628	No	0.00952917	No
ENSG00000137834	SMAD6 subnetwork	0.00921874	No	0.0095685	No
ENSG00000071909	MYO3B subnetwork	0.00924272	No	0.00962756	No
GO:0015026	coreceptor activity	0.0092928	No	0.00967112	No
ENSG00000183072	NKX2-5 subnetwork	0.00932608	No	0.00968827	No
GO:0000975	regulatory region DNA binding	0.00933004	No	0.00969531	No
GO:0001067	regulatory region nucleic acid binding	0.00933004	No	0.00972474	No
ENSG00000198804	MT-CO1 subnetwork	0.00933861	No	0.00975781	No
ENSG00000212875	ENSG00000212875 subnetwork	0.00933861	No	0.00992599	No
MP:0000495	abnormal colon morphology	0.00936651	No	0.00992768	No
MP:0008522	abnormal lymph node germinal center morphology	0.0093693	No	0.00995349	No
ENSG00000107338	SHB subnetwork	0.00941952	No	0.00998347	No
ENSG00000164683	HEY1 subnetwork	0.00942353	No	0.0100036	No
GO:2000146	negative regulation of cell motility	0.00953229	No	0.010016	No
GO:0031960	response to corticosteroid stimulus	0.00955101	No	0.010023	No
GO:0022612	gland morphogenesis	0.00968866	No	0.010034	No
MP:0004936	impaired branching involved in ureteric bud morphogenesis	0.00971767	No	0.010034	No
MP:0001926	female infertility	0.00971897	No	0.0100465	No
ENSG00000170345	FOS subnetwork	0.00979516	No	0.0100685	No
MP:0002993	arthritis	0.00979717	No	0.010202	No
MP:0001718	abnormal visceral yolk sac morphology	0.0098033	No	0.0103684	No
MP:0001914	hemorrhage	0.0098135	No	0.0103809	No
MP:0005319	abnormal enzyme/ coenzyme level	0.00987552	No	0.0103937	No
ENSG00000215782	ENSG00000215782 subnetwork	0.00988753	No	0.0103986	No
ENSG00000121807	CCR2 subnetwork	0.00988753	No	0.0104129	No
GO:0042692	muscle cell differentiation	0.0098911	No	0.0104129	No
MP:0003799	impaired macrophage chemotaxis	0.00991626	No	0.0104169	No
MP:0009115	abnormal fat cell morphology	0.00997459	No	0.0104799	No
MP:0004255	abnormal spongiotrophoblast layer morphology	0.0099874	No	0.0105	No
ENSG00000091831	ESR1 subnetwork	0.00999839	No	0.0105514	No
MP:0000280	thin ventricular wall	0.0100064	No	0.0105822	No
GO:0046332	SMAD binding	0.0100552	No	0.0106343	No
MP:0005409	darkened coat color	0.0100795	No	0.0106406	No
MP:0001258	decreased body length	0.0100881	No	0.010676	No
MP:0000221	decreased leukocyte cell number	0.0102091	No	0.0107469	No
ENSG00000115414	FN1 subnetwork	0.0102582	No	0.0107536	No
GO:0032652	regulation of interleukin-1 production	0.0102873	No	0.0107969	No
ENSG00000127184	COX7C subnetwork	0.0103196	No	0.010935	No
ENSG00000141646	SMAD4 subnetwork	0.0103527	No	0.0109839	No
MP:0003229	abnormal vitelline vasculature morphology	0.0103675	No	0.0109903	No
GO:0070482	response to oxygen levels	0.0103953	No	0.0109928	No
ENSG00000169641	LUZP1 subnetwork	0.0105546	No	0.0111252	No
ENSG00000088826	SMOX subnetwork	0.0105638	No	0.0112361	No
ENSG00000123576	ESX1 subnetwork	0.0105664	No	0.0112848	No
ENSG00000092439	TRPM7 subnetwork	0.0105823	No	0.0113244	No
GO:0031348	negative regulation of defense response	0.0105914	No	0.0113566	No
GO:0046822	regulation of nucleocytoplasmic transport	0.0106342	No	0.0113872	No
REACTOME_PHASE_1_:_FUNCTIONALIZATION_OF_COMPOUNDS	REACTOME_PHASE_1_:_FUNCTIONALIZATION_OF_COMPOUNDS	0.0106491	No	0.0114597	No
MP:0000121	failure of tooth eruption	0.01069	No	0.0114743	No
ENSG00000111859	NEDD9 subnetwork	0.0107084	No	0.0114791	No
GO:0044212	transcription regulatory region DNA binding	0.0107302	No	0.0115328	No
ENSG00000134184	GSTM1 subnetwork	0.0107352	No	0.0115363	No
GO:0061035	regulation of cartilage development	0.0107547	No	0.011551	No
KEGG_TGF_BETA_SIGNALING_PATHWAY	KEGG_TGF_BETA_SIGNALING_PATHWAY	0.0107937	No	0.0116159	No
MP:0005657	abnormal neural plate morphology	0.0108533	No	0.0116636	No
ENSG00000112290	WASF1 subnetwork	0.0109436	No	0.0116672	No
ENSG00000148400	NOTCH1 subnetwork	0.0109528	No	0.0116931	No
GO:0032421	stereocilium bundle	0.0109529	No	0.0116942	No
MP:0001284	absent vibrissae	0.0109547	No	0.0116965	No
ENSG00000122641	INHBA subnetwork	0.0109728	No	0.011711	No
ENSG00000159216	RUNX1 subnetwork	0.0109908	No	0.0117584	No
ENSG00000127947	PTPN12 subnetwork	0.011013	No	0.0117931	No
ENSG00000135390	ATP5G2 subnetwork	0.0111181	No	0.0117971	No
GO:0003084	positive regulation of systemic arterial blood pressure	0.0112142	No	0.0117981	No
GO:0002020	protease binding	0.0112572	No	0.0118214	No
ENSG00000116717	GADD45A subnetwork	0.0112719	No	0.01193	No
ENSG00000088986	DYNLL1 subnetwork	0.011504	No	0.0120795	No
GO:0055002	striated muscle cell development	0.0115195	No	0.0120993	No
MP:0008075	decreased CD4-positive T cell number	0.0115356	No	0.0121549	No
GO:0043491	protein kinase B signaling cascade	0.0115962	No	0.0121728	No
MP:0002109	abnormal limb morphology	0.0116002	No	0.0121939	No
GO:0051427	hormone receptor binding	0.011612	No	0.0122079	No
GO:0033157	regulation of intracellular protein transport	0.0116751	No	0.0122256	No
GO:0010494	cytoplasmic stress granule	0.0116828	No	0.0122538	No
GO:0040014	regulation of multicellular organism growth	0.0117122	No	0.0122593	No
GO:0005024	transforming growth factor beta-activated receptor activity	0.011716	No	0.0123192	No
MP:0003132	increased pre-B cell number	0.011726	No	0.0123904	No
MP:0001255	decreased body height	0.0117669	No	0.0124573	No
GO:0008305	integrin complex	0.0118248	No	0.012461	No
MP:0001716	abnormal placenta labyrinth morphology	0.0118366	No	0.0124614	No
MP:0004067	abnormal trabecula carnea morphology	0.0118419	No	0.0124646	No
GO:0045926	negative regulation of growth	0.0118786	No	0.0124822	No
MP:0002875	decreased erythrocyte cell number	0.0118861	No	0.0124822	No
MP:0004110	transposition of great arteries	0.0118898	No	0.0125259	No
MP:0000272	abnormal aorta morphology	0.0118906	No	0.0125509	No
MP:0004955	increased thymus weight	0.011897	No	0.0126105	No
ENSG00000113580	NR3C1 subnetwork	0.0119766	No	0.0126121	No
ENSG00000198087	CD2AP subnetwork	0.012031	No	0.0126558	No
MP:0002145	abnormal T cell differentiation	0.0120994	No	0.0126773	No
MP:0002953	thick ventricular wall	0.0121026	No	0.0126925	No
GO:0030838	positive regulation of actin filament polymerization	0.0121035	No	0.0127006	No
GO:0030855	epithelial cell differentiation	0.0121143	No	0.0127017	No
ENSG00000163737	PF4 subnetwork	0.0121162	No	0.0128698	No
GO:0010608	posttranscriptional regulation of gene expression	0.0122264	No	0.0129491	No
ENSG00000085063	CD59 subnetwork	0.0122981	No	0.0129629	No
MP:0009285	increased gonadal fat pad weight	0.0123523	No	0.0129967	No
ENSG00000152684	PELO subnetwork	0.0124942	No	0.0130881	No
ENSG00000039560	RAI14 subnetwork	0.0125024	No	0.0132515	No
ENSG00000096968	JAK2 subnetwork	0.0125161	No	0.0133681	No
MP:0008553	increased circulating tumor necrosis factor level	0.0125538	No	0.0134128	No
ENSG00000162704	ARPC5 subnetwork	0.0125739	No	0.0134782	No
ENSG00000198373	WWP2 subnetwork	0.0126245	No	0.0134947	No
ENSG00000111674	ENO2 subnetwork	0.0126966	No	0.0135291	No
GO:0060326	cell chemotaxis	0.012758	No	0.0136318	No
REACTOME_PTM_GAMMA_CARBOXYLATION_HYPUSINE_FORMATION_AND_ARYLSULFATASE_ACTIVATION	REACTOME_PTM_GAMMA_CARBOXYLATION_HYPUSINE_FORMATION_AND_ARYLSULFATASE_ACTIVATION	0.0127799	No	0.013637	No
ENSG00000107223	EDF1 subnetwork	0.0128777	No	0.0136413	No
MP:0001201	translucent skin	0.0129041	No	0.0136693	No
REACTOME_CIRCADIAN_CLOCK	REACTOME_CIRCADIAN_CLOCK	0.0130553	No	0.0137779	No
KEGG_CHEMOKINE_SIGNALING_PATHWAY	KEGG_CHEMOKINE_SIGNALING_PATHWAY	0.013073	No	0.0137976	No
ENSG00000136111	TBC1D4 subnetwork	0.0130945	No	0.0138107	No
ENSG00000128641	MYO1B subnetwork	0.0131007	No	0.0138256	No
ENSG00000078401	EDN1 subnetwork	0.0131325	No	0.0138711	No
ENSG00000126602	TRAP1 subnetwork	0.0131422	No	0.0138944	No
GO:0030500	regulation of bone mineralization	0.0132356	No	0.0139004	No
MP:0001282	short vibrissae	0.0132647	No	0.0139031	No
ENSG00000171992	SYNPO subnetwork	0.0133124	No	0.0139085	No
ENSG00000089159	PXN subnetwork	0.0133277	No	0.0139137	No
GO:0032880	regulation of protein localization	0.0136111	No	0.0139197	No
ENSG00000117318	ID3 subnetwork	0.0136552	No	0.0139462	No
MP:0010872	increased trabecular bone mass	0.0136883	No	0.0141217	No
GO:0032403	protein complex binding	0.0137133	No	0.0141389	No
MP:0000120	malocclusion	0.0137356	No	0.0141734	No
REACTOME_PEPTIDE_HORMONE_BIOSYNTHESIS	REACTOME_PEPTIDE_HORMONE_BIOSYNTHESIS	0.0137923	No	0.0142475	No
GO:0040013	negative regulation of locomotion	0.0138701	No	0.0142768	No
MP:0004787	abnormal dorsal aorta morphology	0.014035	No	0.0143199	No
ENSG00000027075	PRKCH subnetwork	0.0140782	No	0.0143497	No
MP:0002764	short tibia	0.0141172	No	0.0144354	No
ENSG00000114739	ACVR2B subnetwork	0.0141538	No	0.0144655	No
GO:0038024	cargo receptor activity	0.0142248	No	0.0144764	No
GO:0048742	regulation of skeletal muscle fiber development	0.0142471	No	0.0144829	No
ENSG00000126267	COX6B1 subnetwork	0.0142839	No	0.0144993	No
GO:0019901	protein kinase binding	0.0143047	No	0.0145272	No
ENSG00000135424	ITGA7 subnetwork	0.0143114	No	0.0145506	No
ENSG00000205022	PABPN1L subnetwork	0.0143133	No	0.0147376	No
ENSG00000180008	SOCS4 subnetwork	0.0143944	No	0.0147711	No
GO:0071495	cellular response to endogenous stimulus	0.0144465	No	0.0148864	No
MP:0004946	abnormal regulatory T cell physiology	0.0144702	No	0.0149163	No
ENSG00000104938	CLEC4M subnetwork	0.0145294	No	0.0149247	No
GO:0004713	protein tyrosine kinase activity	0.0145625	No	0.0150189	No
ENSG00000109072	SEBOX subnetwork	0.014576	No	0.0150271	No
MP:0003566	abnormal cell adhesion	0.0146053	No	0.0150552	No
ENSG00000139514	SLC7A1 subnetwork	0.0146485	No	0.0150795	No
ENSG00000169306	IL1RAPL1 subnetwork	0.0146681	No	0.0150884	No
MP:0002401	abnormal lymphopoiesis	0.0147317	No	0.0151098	No
ENSG00000172115	CYCS subnetwork	0.0148009	No	0.0151429	No
MP:0001346	abnormal lacrimal gland morphology	0.0148051	No	0.0151622	No
MP:0001263	weight loss	0.0148305	No	0.01518	No
ENSG00000121879	PIK3CA subnetwork	0.01488	No	0.0152023	No
MP:0001923	reduced female fertility	0.0148929	No	0.0153181	No
MP:0009409	abnormal skeletal muscle fiber type ratio	0.0148966	No	0.0153195	No
MP:0000717	abnormal lymphocyte cell number	0.0149001	No	0.0153704	No
MP:0009006	prolonged estrous cycle	0.0149617	No	0.0154138	No
REACTOME_SIGNALING_BY_ERBB2	REACTOME_SIGNALING_BY_ERBB2	0.014968	No	0.0154774	No
MP:0001651	necrosis	0.0150034	No	0.0155147	No
GO:0043542	endothelial cell migration	0.0150346	No	0.015547	No
ENSG00000112715	VEGFA subnetwork	0.0150546	No	0.0155568	No
MP:0003672	abnormal ureter development	0.0150856	No	0.0155958	No
MP:0000222	decreased neutrophil cell number	0.0151023	No	0.0156321	No
ENSG00000135940	COX5B subnetwork	0.0152089	No	0.0156428	No
GO:0030336	negative regulation of cell migration	0.0152208	No	0.0156745	No
ENSG00000100603	SNW1 subnetwork	0.0152777	No	0.0158728	No
MP:0003045	fibrosis	0.015291	No	0.0159085	No
GO:0060627	regulation of vesicle-mediated transport	0.015347	No	0.015947	No
MP:0003453	abnormal keratinocyte physiology	0.0154138	No	0.0159794	No
GO:0004675	transmembrane receptor protein serine/threonine kinase activity	0.0154187	No	0.015998	No
ENSG00000206206	DAXX subnetwork	0.0154598	No	0.0160303	No
ENSG00000204209	DAXX subnetwork	0.0154598	No	0.0160631	No
ENSG00000206279	DAXX subnetwork	0.0154598	No	0.0161158	No
GO:0001938	positive regulation of endothelial cell proliferation	0.0154624	No	0.0161404	No
MP:0004800	decreased susceptibility to experimental autoimmune encephalomyelitis	0.0154992	No	0.0161639	No
ENSG00000166930	MS4A5 subnetwork	0.0155184	No	0.0161639	No
ENSG00000168918	INPP5D subnetwork	0.0155782	No	0.0161639	No
GO:0010810	regulation of cell-substrate adhesion	0.0156364	No	0.0162263	No
ENSG00000110944	IL23A subnetwork	0.0156731	No	0.0163123	No
MP:0005264	glomerulosclerosis	0.0157028	No	0.0163569	No
GO:0040018	positive regulation of multicellular organism growth	0.0157738	No	0.0164098	No
ENSG00000160271	RALGDS subnetwork	0.0157986	No	0.0164503	No
ENSG00000169967	MAP3K2 subnetwork	0.0158023	No	0.0165634	No
MP:0004796	increased anti-histone antibody level	0.0158201	No	0.0166314	No
MP:0005508	abnormal skeleton morphology	0.0159275	No	0.016739	No
ENSG00000198478	SH3BGRL2 subnetwork	0.0159723	No	0.0167409	No
MP:0005439	decreased glycogen level	0.0159929	No	0.0167898	No
MP:0005601	increased angiogenesis	0.016029	No	0.0168501	No
ENSG00000198802	ENSG00000198802 subnetwork	0.0160535	No	0.0168829	No
ENSG00000100242	SUN2 subnetwork	0.0161795	No	0.0169164	No
GO:0055001	muscle cell development	0.016226	No	0.016968	No
MP:0001633	poor circulation	0.0162915	No	0.0169703	No
MP:0005095	decreased T cell proliferation	0.0163571	No	0.0169759	No
ENSG00000091428	RAPGEF4 subnetwork	0.0163876	No	0.0169871	No
ENSG00000169047	IRS1 subnetwork	0.0163906	No	0.0170479	No
MP:0008688	decreased interleukin-2 secretion	0.0164519	No	0.0170721	No
ENSG00000169891	REPS2 subnetwork	0.0164758	No	0.0171173	No
ENSG00000163517	HDAC11 subnetwork	0.0165441	No	0.0171544	No
ENSG00000133059	DSTYK subnetwork	0.0165738	No	0.0172081	No
MP:0000220	increased monocyte cell number	0.0167665	No	0.017215	No
ENSG00000143702	CEP170 subnetwork	0.0168511	No	0.0172794	No
MP:0008215	decreased immature B cell number	0.0169353	No	0.017289	No
ENSG00000101144	BMP7 subnetwork	0.0169446	No	0.0173175	No
ENSG00000111049	MYF5 subnetwork	0.0170145	No	0.0173466	No
MP:0001790	abnormal immune system physiology	0.0170268	No	0.0175342	No
MP:0004184	abnormal baroreceptor physiology	0.0170562	No	0.0175412	No
MP:0004794	increased anti-nuclear antigen antibody level	0.0170844	No	0.0175714	No
MP:0004610	small vertebrae	0.0170853	No	0.0175922	No
ENSG00000122779	TRIM24 subnetwork	0.0171382	No	0.0176192	No
GO:0060330	regulation of response to interferon-gamma	0.0172565	No	0.0176306	No
GO:0060334	regulation of interferon-gamma-mediated signaling pathway	0.0172565	No	0.017642	No
MP:0000715	decreased thymocyte number	0.0172837	No	0.0176814	No
MP:0001722	pale yolk sac	0.0172901	No	0.0177134	No
GO:0051223	regulation of protein transport	0.0173022	No	0.0177281	No
ENSG00000116604	MEF2D subnetwork	0.0173692	No	0.0177718	No
ENSG00000144891	AGTR1 subnetwork	0.0174036	No	0.0178584	No
MP:0001577	anemia	0.0176252	No	0.0180568	No
ENSG00000141644	MBD1 subnetwork	0.0176413	No	0.0181267	No
GO:0005057	receptor signaling protein activity	0.0177825	No	0.0181825	No
MP:0001759	increased urine glucose level	0.0178113	No	0.0182309	No
MP:0009703	decreased birth body size	0.0178167	No	0.0182635	No
ENSG00000108984	MAP2K6 subnetwork	0.0178506	No	0.0182646	No
GO:0031100	organ regeneration	0.0179005	No	0.0182773	No
MP:0003944	abnormal T cell subpopulation ratio	0.0180078	No	0.0184245	No
MP:0003308	abnormal cochlear sensory epithelium morphology	0.0180431	No	0.0185273	No
ENSG00000215699	ENSG00000215699 subnetwork	0.0180942	No	0.01854	No
MP:0001927	abnormal estrous cycle	0.0181215	No	0.018597	No
GO:0004896	cytokine receptor activity	0.0181371	No	0.018681	No
ENSG00000011422	PLAUR subnetwork	0.0181404	No	0.0186942	No
GO:0035257	nuclear hormone receptor binding	0.0182583	No	0.0187697	No
GO:0017124	SH3 domain binding	0.0182617	No	0.0188057	No
MP:0002843	decreased systemic arterial blood pressure	0.0183002	No	0.0188142	No
ENSG00000131323	TRAF3 subnetwork	0.0183099	No	0.0188142	No
MP:0002725	abnormal vein morphology	0.0183535	No	0.0188483	No
MP:0008883	abnormal enterocyte proliferation	0.0184535	No	0.0188552	No
MP:0002118	abnormal lipid homeostasis	0.0185133	No	0.0189077	No
MP:0002981	increased liver weight	0.0186293	No	0.0190225	No
ENSG00000138798	EGF subnetwork	0.0188216	No	0.0190356	No
MP:0004399	abnormal cochlear outer hair cell morphology	0.0188621	No	0.0190418	No
MP:0004532	abnormal inner hair cell stereociliary bundle morphology	0.0189257	No	0.0190451	No
MP:0000716	abnormal immune system cell morphology	0.018936	No	0.0191537	No
GO:0005905	coated pit	0.0189626	No	0.019188	No
MP:0003227	abnormal vascular branching morphogenesis	0.0190695	No	0.0192462	No
MP:0004686	decreased length of long bones	0.0191527	No	0.0192696	No
KEGG_ADIPOCYTOKINE_SIGNALING_PATHWAY	KEGG_ADIPOCYTOKINE_SIGNALING_PATHWAY	0.0191912	No	0.0194445	No
MP:0001713	decreased trophoblast giant cell number	0.0192223	No	0.019458	No
ENSG00000110880	CORO1C subnetwork	0.0192679	No	0.0194745	No
REACTOME_BIOLOGICAL_OXIDATIONS	REACTOME_BIOLOGICAL_OXIDATIONS	0.0192867	No	0.0195746	No
ENSG00000172179	PRL subnetwork	0.0193019	No	0.0196353	No
ENSG00000173153	ESRRA subnetwork	0.0194364	No	0.0197249	No
GO:0008301	DNA binding, bending	0.0194484	No	0.0197463	No
KEGG_THYROID_CANCER	KEGG_THYROID_CANCER	0.0195245	No	0.0197915	No
ENSG00000112531	QKI subnetwork	0.0195816	No	0.0198722	No
GO:0061245	establishment or maintenance of bipolar cell polarity	0.0196062	No	0.0198771	No
GO:0035088	establishment or maintenance of apical/basal cell polarity	0.0196062	No	0.019918	No
GO:0048641	regulation of skeletal muscle tissue development	0.0196213	No	0.0199637	No
ENSG00000168646	AXIN2 subnetwork	0.0197843	No	0.0199763	No
MP:0000737	abnormal myotome development	0.0198282	No	0.0199908	No
MP:0005322	abnormal serotonin level	0.0198476	No	0.0200874	No
MP:0000558	abnormal tibia morphology	0.0199113	No	0.0201287	No
MP:0003911	increased drinking behavior	0.0199781	No	0.0201433	No
MP:0000223	decreased monocyte cell number	0.0200797	No	0.0201436	No
MP:0002128	abnormal blood circulation	0.0201163	No	0.0201705	No
KEGG_REGULATION_OF_ACTIN_CYTOSKELETON	KEGG_REGULATION_OF_ACTIN_CYTOSKELETON	0.0201294	No	0.0201801	No
MP:0008502	increased IgG3 level	0.0201327	No	0.0201898	No
MP:0010868	increased bone trabecula number	0.0201544	No	0.0202686	No
MP:0006355	abnormal sixth branchial arch artery morphology	0.020252	No	0.0203402	No
ENSG00000138756	BMP2K subnetwork	0.0202708	No	0.0203555	No
ENSG00000173486	FKBP2 subnetwork	0.0203204	No	0.0203876	No
MP:0000607	abnormal hepatocyte morphology	0.0203413	No	0.0206027	No
ENSG00000039319	ZFYVE16 subnetwork	0.0203451	No	0.0206885	No
ENSG00000171855	IFNB1 subnetwork	0.0203713	No	0.020732	No
ENSG00000013364	MVP subnetwork	0.0203724	No	0.0208783	No
MP:0001688	abnormal somite development	0.0204401	No	0.0208914	No
MP:0000511	abnormal intestinal mucosa morphology	0.020441	No	0.0209238	No
ENSG00000140564	FURIN subnetwork	0.020457	No	0.0209445	No
GO:0045321	leukocyte activation	0.0205124	No	0.0209817	No
GO:0016859	cis-trans isomerase activity	0.0205283	No	0.0210236	No
ENSG00000136244	IL6 subnetwork	0.0205879	No	0.0210399	No
GO:0050679	positive regulation of epithelial cell proliferation	0.020616	No	0.0210897	No
GO:0006700	C21-steroid hormone biosynthetic process	0.0206904	No	0.0211461	No
MP:0003719	abnormal pericyte morphology	0.0207006	No	0.0211651	No
GO:0032868	response to insulin stimulus	0.0207879	No	0.0211757	No
MP:0008874	decreased physiological sensitivity to xenobiotic	0.0208625	No	0.0211867	No
ENSG00000185615	PDIA2 subnetwork	0.0209642	No	0.0212212	No
GO:0005099	Ras GTPase activator activity	0.020967	No	0.0212537	No
GO:0007179	transforming growth factor beta receptor signaling pathway	0.0210283	No	0.0213005	No
ENSG00000082781	ITGB5 subnetwork	0.0210485	No	0.0213272	No
GO:0014070	response to organic cyclic compound	0.0210503	No	0.0213427	No
MP:0001751	increased circulating luteinizing hormone level	0.0210625	No	0.0213745	No
GO:0001935	endothelial cell proliferation	0.0211274	No	0.0213983	No
GO:0003073	regulation of systemic arterial blood pressure	0.0211316	No	0.0214187	No
MP:0005048	thrombosis	0.0211857	No	0.02142	No
MP:0000062	increased bone mineral density	0.0212038	No	0.0214398	No
ENSG00000164919	COX6C subnetwork	0.0212044	No	0.0215413	No
ENSG00000133511	ENSG00000133511 subnetwork	0.0212206	No	0.0216273	No
GO:0030097	hemopoiesis	0.0212717	No	0.0216317	No
ENSG00000167670	CHAF1A subnetwork	0.0213171	No	0.0216394	No
ENSG00000139144	PIK3C2G subnetwork	0.0213893	No	0.0216556	No
MP:0000440	domed cranium	0.0213995	No	0.0217226	No
GO:0032870	cellular response to hormone stimulus	0.0214494	No	0.0217253	No
ENSG00000115705	TPO subnetwork	0.0214524	No	0.0217671	No
MP:0005533	increased body temperature	0.021523	No	0.021776	No
MP:0000519	hydronephrosis	0.0215652	No	0.0217832	No
REACTOME_INTERLEUKIN:6_SIGNALING	REACTOME_INTERLEUKIN:6_SIGNALING	0.0216168	No	0.0218752	No
ENSG00000089289	IGBP1 subnetwork	0.0217605	No	0.0219616	No
GO:0032675	regulation of interleukin-6 production	0.0217794	No	0.0219617	No
GO:0005031	tumor necrosis factor-activated receptor activity	0.0218148	No	0.0220591	No
GO:0003281	ventricular septum development	0.0218309	No	0.022107	No
MP:0002575	increased circulating ketone body level	0.0218354	No	0.0221284	No
GO:0030282	bone mineralization	0.0219409	No	0.0222123	No
MP:0005018	decreased T cell number	0.0219984	No	0.0223921	No
MP:0001552	increased circulating triglyceride level	0.0220282	No	0.0225021	No
MP:0002740	heart hypoplasia	0.0220936	No	0.0225346	No
MP:0005178	increased circulating cholesterol level	0.0221083	No	0.0225419	No
GO:0090066	regulation of anatomical structure size	0.0221139	No	0.0225453	No
GO:0048534	hemopoietic or lymphoid organ development	0.0221344	No	0.0225773	No
GO:0002521	leukocyte differentiation	0.0221399	No	0.022605	No
MP:0011109	partial lethality throughout fetal growth and development	0.0221994	No	0.0226431	No
ENSG00000174697	LEP subnetwork	0.0222109	No	0.0226495	No
ENSG00000133056	PIK3C2B subnetwork	0.0222753	No	0.0226585	No
GO:0032101	regulation of response to external stimulus	0.0223322	No	0.0227064	No
ENSG00000132694	ARHGEF11 subnetwork	0.0223713	No	0.0227208	No
GO:0050715	positive regulation of cytokine secretion	0.022477	No	0.02277	No
GO:0019200	carbohydrate kinase activity	0.0226074	No	0.0228251	No
GO:0006109	regulation of carbohydrate metabolic process	0.0226615	No	0.0229633	No
MP:0000352	decreased cell proliferation	0.0226627	No	0.0230178	No
GO:0001701	in utero embryonic development	0.0226696	No	0.0230231	No
GO:0030029	actin filament-based process	0.0227487	No	0.0230264	No
ENSG00000196396	PTPN1 subnetwork	0.0228297	No	0.0230944	No
ENSG00000105639	JAK3 subnetwork	0.022835	No	0.0230944	No
MP:0000279	ventricular hypoplasia	0.0228817	No	0.0231081	No
MP:0002144	abnormal B cell differentiation	0.0229075	No	0.0231246	No
ENSG00000001626	CFTR subnetwork	0.022919	No	0.023172	No
ENSG00000105357	MYH14 subnetwork	0.022936	No	0.0231722	No
MP:0000685	abnormal immune system morphology	0.0229783	No	0.0231862	No
MP:0003109	short femur	0.0229831	No	0.0231942	No
MP:0000097	short maxilla	0.0230271	No	0.0232035	No
REACTOME_SEMA3A:PLEXIN_REPULSION_SIGNALING_BY_INHIBITING_INTEGRIN_ADHESION	REACTOME_SEMA3A:PLEXIN_REPULSION_SIGNALING_BY_INHIBITING_INTEGRIN_ADHESION	0.0231446	No	0.0232975	No
MP:0003936	abnormal reproductive system development	0.0231984	No	0.0232996	No
MP:0003503	decreased activity of thyroid	0.0232377	No	0.0233055	No
GO:0071496	cellular response to external stimulus	0.023303	No	0.0233223	No
ENSG00000166402	TUB subnetwork	0.0234886	No	0.0233238	No
MP:0002816	colitis	0.023496	No	0.0234506	No
ENSG00000160282	FTCD subnetwork	0.0235108	No	0.0234929	No
ENSG00000143013	LMO4 subnetwork	0.0235368	No	0.0234948	No
MP:0008111	abnormal granulocyte differentiation	0.0235716	No	0.0235273	No
MP:0008173	increased follicular B cell number	0.0236269	No	0.0235635	No
GO:0050821	protein stabilization	0.0236682	No	0.023587	No
ENSG00000198712	MT-CO2 subnetwork	0.0236916	No	0.0235952	No
ENSG00000212874	ENSG00000212874 subnetwork	0.0236916	No	0.0236655	No
ENSG00000178035	IMPDH2 subnetwork	0.0237962	No	0.0236994	No
GO:0019203	carbohydrate phosphatase activity	0.0238419	No	0.0237392	No
GO:0050308	sugar-phosphatase activity	0.0238419	No	0.0237437	No
ENSG00000163586	FABP1 subnetwork	0.0238685	No	0.0237481	No
GO:0005126	cytokine receptor binding	0.0238774	No	0.0237733	No
GO:0005884	actin filament	0.0238997	No	0.0238977	No
MP:0011099	complete lethality throughout fetal growth and development	0.0239015	No	0.0239259	No
MP:0008214	increased immature B cell number	0.023911	No	0.023989	No
GO:0050727	regulation of inflammatory response	0.0239348	No	0.024003	No
ENSG00000055609	MLL3 subnetwork	0.0239568	No	0.0240158	No
GO:0060341	regulation of cellular localization	0.0240877	No	0.0241732	No
GO:0016922	ligand-dependent nuclear receptor binding	0.0241134	No	0.0241837	No
GO:0016049	cell growth	0.0241478	No	0.0242098	No
GO:0032320	positive regulation of Ras GTPase activity	0.0241564	No	0.0242365	No
GO:0004521	endoribonuclease activity	0.0241573	No	0.0243417	No
MP:0011098	complete embryonic lethality during organogenesis	0.0242099	No	0.0243419	No
ENSG00000068305	MEF2A subnetwork	0.0242188	No	0.0243469	No
MP:0010763	abnormal hematopoietic stem cell physiology	0.0242524	No	0.0243469	No
MP:0008182	decreased marginal zone B cell number	0.0242605	No	0.024372	No
ENSG00000078900	TP73 subnetwork	0.0242774	No	0.0244268	No
ENSG00000123094	RASSF8 subnetwork	0.0243047	No	0.0244268	No
ENSG00000066136	NFYC subnetwork	0.0243644	No	0.0245385	No
ENSG00000172058	SERF1A subnetwork	0.02443	No	0.0246113	No
ENSG00000205572	SERF1B subnetwork	0.02443	No	0.0246367	No
MP:0004991	decreased bone strength	0.0244678	No	0.0246664	No
GO:0014910	regulation of smooth muscle cell migration	0.0244912	No	0.0246863	No
GO:0009755	hormone-mediated signaling pathway	0.0245277	No	0.0247834	No
MP:0003620	oliguria	0.0245575	No	0.0248644	No
GO:0005520	insulin-like growth factor binding	0.0246154	No	0.0248813	No
MP:0000598	abnormal liver morphology	0.0246304	No	0.0248986	No
ENSG00000119138	KLF9 subnetwork	0.0247625	No	0.0249407	No
REACTOME_SIGNALING_BY_INTERLEUKINS	REACTOME_SIGNALING_BY_INTERLEUKINS	0.0247895	No	0.0249466	No
GO:0031233	intrinsic to external side of plasma membrane	0.0248021	No	0.024971	No
GO:0061053	somite development	0.0248074	No	0.0250649	No
ENSG00000150281	CTF1 subnetwork	0.0248642	No	0.0250778	No
ENSG00000157557	ETS2 subnetwork	0.0248727	No	0.0251512	No
ENSG00000013297	CLDN11 subnetwork	0.024881	No	0.0251657	No
MP:0001144	vagina atresia	0.0248938	No	0.0251659	No
MP:0002078	abnormal glucose homeostasis	0.0249471	No	0.0252521	No
ENSG00000168924	LETM1 subnetwork	0.0250124	No	0.025393	No
MP:0003659	abnormal lymph circulation	0.0250153	No	0.0254295	No
MP:0000219	increased neutrophil cell number	0.0251039	No	0.0254392	No
MP:0002702	decreased circulating free fatty acid level	0.0251692	No	0.0254624	No
ENSG00000100906	NFKBIA subnetwork	0.0252268	No	0.0254831	No
ENSG00000080503	SMARCA2 subnetwork	0.0252287	No	0.0254919	No
MP:0002459	abnormal B cell physiology	0.0252572	No	0.025494	No
MP:0001798	impaired macrophage phagocytosis	0.0252671	No	0.025504	No
ENSG00000108840	HDAC5 subnetwork	0.025287	No	0.0255161	No
GO:0031589	cell-substrate adhesion	0.0253986	No	0.0255751	No
ENSG00000163251	FZD5 subnetwork	0.0254048	No	0.0255779	No
MP:0010124	decreased bone mineral content	0.0254795	No	0.0256076	No
REACTOME_GLUCONEOGENESIS	REACTOME_GLUCONEOGENESIS	0.0255346	No	0.0257066	No
ENSG00000175899	A2M subnetwork	0.0256153	No	0.0257781	No
GO:0030595	leukocyte chemotaxis	0.0256205	No	0.0258101	No
MP:0001218	thin epidermis	0.0256359	No	0.0258989	No
MP:0001661	extended life span	0.0256953	No	0.0258989	No
GO:0070201	regulation of establishment of protein localization	0.0256968	No	0.0259848	No
GO:0001525	angiogenesis	0.0257137	No	0.0261449	No
GO:0010812	negative regulation of cell-substrate adhesion	0.025806	No	0.0261718	No
ENSG00000171150	SOCS5 subnetwork	0.025944	No	0.0261825	No
MP:0002490	abnormal immunoglobulin level	0.0260351	No	0.0262061	No
MP:0002460	decreased immunoglobulin level	0.0262426	No	0.0263211	No
ENSG00000106052	TAX1BP1 subnetwork	0.0263226	No	0.0263231	No
KEGG_MATURITY_ONSET_DIABETES_OF_THE_YOUNG	KEGG_MATURITY_ONSET_DIABETES_OF_THE_YOUNG	0.0264503	No	0.0263884	No
MP:0001823	thymus hypoplasia	0.0264579	No	0.0265256	No
MP:0002135	abnormal kidney morphology	0.026477	No	0.0265437	No
GO:0015179	L-amino acid transmembrane transporter activity	0.0265411	No	0.0266335	No
GO:0048872	homeostasis of number of cells	0.0265595	No	0.026662	No
REACTOME_THE_NLRP3_INFLAMMASOME	REACTOME_THE_NLRP3_INFLAMMASOME	0.0265759	No	0.026693	No
GO:0002548	monocyte chemotaxis	0.0266087	No	0.0268491	No
GO:0061377	mammary gland lobule development	0.0266946	No	0.0268678	No
GO:0060749	mammary gland alveolus development	0.0266946	No	0.0268971	No
ENSG00000119888	EPCAM subnetwork	0.0266968	No	0.0269392	No
ENSG00000113520	IL4 subnetwork	0.026797	No	0.0270902	No
ENSG00000153006	SREK1IP1 subnetwork	0.0268062	No	0.0270907	No
REACTOME_GAMMA:CARBOXYLATION_TRANSPORT_AND_AMINO:TERMINAL_CLEAVAGE_OF_PROTEINS	REACTOME_GAMMA:CARBOXYLATION_TRANSPORT_AND_AMINO:TERMINAL_CLEAVAGE_OF_PROTEINS	0.0268086	No	0.0271206	No
GO:0010675	regulation of cellular carbohydrate metabolic process	0.0268637	No	0.0271276	No
GO:0045334	clathrin-coated endocytic vesicle	0.0268976	No	0.0271276	No
ENSG00000126767	ELK1 subnetwork	0.0269365	No	0.0272646	No
MP:0002356	abnormal spleen red pulp morphology	0.0269703	No	0.0272745	No
KEGG_BASAL_CELL_CARCINOMA	KEGG_BASAL_CELL_CARCINOMA	0.027031	No	0.027326	No
MP:0001131	abnormal ovarian follicle morphology	0.0270772	No	0.0273484	No
GO:0005158	insulin receptor binding	0.0270824	No	0.0273871	No
MP:0004510	myositis	0.0270904	No	0.0274574	No
GO:0030100	regulation of endocytosis	0.0271216	No	0.0274625	No
MP:0005659	decreased susceptibility to diet-induced obesity	0.0272915	No	0.0274632	No
ENSG00000105369	CD79A subnetwork	0.0273166	No	0.0274676	No
GO:0050921	positive regulation of chemotaxis	0.0274201	No	0.0274728	No
ENSG00000175189	INHBC subnetwork	0.0274946	No	0.0274936	No
GO:0045834	positive regulation of lipid metabolic process	0.0277146	No	0.0274956	No
MP:0006319	abnormal epididymal fat pad morphology	0.0278119	No	0.0274988	No
MP:0005016	decreased lymphocyte cell number	0.0278132	No	0.027503	No
MP:0001304	cataracts	0.0279075	No	0.0275884	No
MP:0004969	pale kidney	0.0279954	No	0.0275986	No
ENSG00000108342	CSF3 subnetwork	0.0280032	No	0.0276196	No
GO:0010830	regulation of myotube differentiation	0.0280135	No	0.0277031	No
ENSG00000119729	RHOQ subnetwork	0.0280451	No	0.0277749	No
GO:0071453	cellular response to oxygen levels	0.0280457	No	0.0279649	No
ENSG00000101076	HNF4A subnetwork	0.028082	No	0.0279708	No
GO:0042974	retinoic acid receptor binding	0.0281018	No	0.0279776	No
ENSG00000164331	ANKRA2 subnetwork	0.0281111	No	0.0280157	No
ENSG00000185591	SP1 subnetwork	0.0281446	No	0.0280508	No
MP:0004522	abnormal orientation of cochlear hair cell stereociliary bundles	0.0281875	No	0.0281514	No
MP:0008499	increased IgG1 level	0.0282554	No	0.0282458	No
ENSG00000105993	DNAJB6 subnetwork	0.0282592	No	0.028266	No
ENSG00000118495	PLAGL1 subnetwork	0.0284327	No	0.0282991	No
ENSG00000126561	STAT5A subnetwork	0.0285282	No	0.0283084	No
GO:0051093	negative regulation of developmental process	0.0285695	No	0.0283441	No
ENSG00000078579	FGF20 subnetwork	0.0285863	No	0.0284029	No
ENSG00000101331	C20orf160 subnetwork	0.0285876	No	0.028404	No
ENSG00000136156	ITM2B subnetwork	0.0286393	No	0.0284819	No
ENSG00000170759	KIF5B subnetwork	0.0286659	No	0.0285492	No
MP:0000286	abnormal mitral valve morphology	0.0286704	No	0.0285645	No
MP:0002113	abnormal skeleton development	0.028738	No	0.0286177	No
ENSG00000154518	ATP5G3 subnetwork	0.0288068	No	0.0286646	No
ENSG00000198788	MUC2 subnetwork	0.0288751	No	0.0287405	No
GO:0031532	actin cytoskeleton reorganization	0.0289279	No	0.0287405	No
ENSG00000129250	KIF1C subnetwork	0.0289849	No	0.0288017	No
ENSG00000130427	EPO subnetwork	0.0290224	No	0.0288209	No
GO:0001738	morphogenesis of a polarized epithelium	0.0290516	No	0.0288361	No
GO:0030128	clathrin coat of endocytic vesicle	0.0291116	No	0.0288689	No
GO:0010677	negative regulation of cellular carbohydrate metabolic process	0.0291551	No	0.0289879	No
GO:0045912	negative regulation of carbohydrate metabolic process	0.0291551	No	0.0289931	No
ENSG00000105376	ICAM5 subnetwork	0.0291819	No	0.029061	No
ENSG00000186803	IFNA10 subnetwork	0.0292317	No	0.0290705	No
ENSG00000147873	IFNA5 subnetwork	0.0292317	No	0.0290724	No
ENSG00000120247	ENSG00000120247 subnetwork	0.0292317	No	0.0290742	No
ENSG00000137080	IFNA21 subnetwork	0.0292317	No	0.029109	No
ENSG00000147885	IFNA16 subnetwork	0.0292317	No	0.0291352	No
ENSG00000120242	IFNA8 subnetwork	0.0292317	No	0.0291427	No
ENSG00000147877	ENSG00000147877 subnetwork	0.0292317	No	0.0291723	No
ENSG00000186809	ENSG00000186809 subnetwork	0.0292317	No	0.0292108	No
ENSG00000188379	IFNA2 subnetwork	0.0292317	No	0.0292158	No
MP:0008079	decreased CD8-positive T cell number	0.0293381	No	0.0292532	No
MP:0004564	enlarged myocardial fiber	0.0293673	No	0.0292749	No
GO:0006094	gluconeogenesis	0.0294192	No	0.0292912	No
ENSG00000136068	FLNB subnetwork	0.0294416	No	0.0293676	No
ENSG00000172766	NAA16 subnetwork	0.0295226	No	0.0293772	No
MP:0002089	abnormal postnatal growth/weight/body size	0.0295293	No	0.0294933	No
ENSG00000142224	IL19 subnetwork	0.0296333	No	0.0294945	No
ENSG00000197110	IL28B subnetwork	0.0296333	No	0.0295208	No
ENSG00000162892	IL24 subnetwork	0.0296333	No	0.0295648	No
ENSG00000138684	IL21 subnetwork	0.0296333	No	0.0295648	No
ENSG00000177047	IFNW1 subnetwork	0.0296333	No	0.0295648	No
ENSG00000111536	IL26 subnetwork	0.0296333	No	0.0295648	No
ENSG00000147896	IFNK subnetwork	0.0296333	No	0.0295648	No
ENSG00000164136	IL15 subnetwork	0.0296333	No	0.0295648	No
ENSG00000128342	LIF subnetwork	0.0296333	No	0.0295648	No
ENSG00000183709	IL28A subnetwork	0.0296333	No	0.0295648	No
ENSG00000145839	IL9 subnetwork	0.0296333	No	0.0295648	No
ENSG00000184995	IFNE subnetwork	0.0296333	No	0.0295648	No
ENSG00000104432	IL7 subnetwork	0.0296333	No	0.0295648	No
ENSG00000182393	IL29 subnetwork	0.0296333	No	0.0295648	No
ENSG00000164733	CTSB subnetwork	0.0296571	No	0.0295648	No
ENSG00000169896	ITGAM subnetwork	0.0296614	No	0.0295648	No
ENSG00000143575	HAX1 subnetwork	0.0297312	No	0.0295919	No
ENSG00000214528	ENSG00000214528 subnetwork	0.0297639	No	0.0296113	No
MP:0002499	chronic inflammation	0.0297785	No	0.0296134	No
ENSG00000116830	TTF2 subnetwork	0.0297811	No	0.0297194	No
MP:0000534	abnormal ureter morphology	0.0297983	No	0.0297526	No
GO:2000106	regulation of leukocyte apoptotic process	0.0298466	No	0.0297891	No
MP:0002417	abnormal megakaryocyte morphology	0.0299918	No	0.0298543	No
MP:0000259	abnormal vascular development	0.0300089	No	0.0298543	No
ENSG00000180353	HCLS1 subnetwork	0.0300229	No	0.0298543	No
GO:0002690	positive regulation of leukocyte chemotaxis	0.030068	No	0.0298543	No
MP:0004978	decreased B-1 B cell number	0.0301049	No	0.0298543	No
ENSG00000047936	ROS1 subnetwork	0.0301622	No	0.0298543	No
MP:0004003	abnormal vascular endothelial cell physiology	0.0302168	No	0.0298543	No
GO:0051347	positive regulation of transferase activity	0.0303398	No	0.0298543	No
ENSG00000145703	IQGAP2 subnetwork	0.030355	No	0.0298543	No
MP:0000609	abnormal liver physiology	0.0303807	No	0.0299686	No
ENSG00000077943	ITGA8 subnetwork	0.0304307	No	0.0299802	No
ENSG00000153071	DAB2 subnetwork	0.0304344	No	0.0299835	No
MP:0001824	abnormal thymus involution	0.0304673	No	0.0299909	No
ENSG00000128487	SPECC1 subnetwork	0.0305446	No	0.0300188	No
REACTOME_SIGNALING_BY_FGFR	REACTOME_SIGNALING_BY_FGFR	0.0305848	No	0.0300188	No
ENSG00000143850	PLEKHA6 subnetwork	0.030738	No	0.0300335	No
GO:0051222	positive regulation of protein transport	0.0308551	No	0.0300707	No
ENSG00000109819	PPARGC1A subnetwork	0.0308647	No	0.0301309	No
ENSG00000020633	RUNX3 subnetwork	0.0308921	No	0.0301428	No
MP:0011186	abnormal visceral endoderm morphology	0.0309208	No	0.0303246	No
MP:0002703	abnormal renal tubule morphology	0.0310081	No	0.0303253	No
MP:0010024	increased total body fat amount	0.0310394	No	0.0304113	No
REACTOME_INFLAMMASOMES	REACTOME_INFLAMMASOMES	0.0311413	No	0.0304514	No
ENSG00000105647	PIK3R2 subnetwork	0.0311475	No	0.0304695	No
GO:0051015	actin filament binding	0.0311672	No	0.030499	No
ENSG00000171723	GPHN subnetwork	0.0311928	No	0.0305681	No
MP:0005277	abnormal brainstem morphology	0.031207	No	0.0305881	No
MP:0008076	abnormal CD4-positive T cell differentiation	0.0312139	No	0.0305993	No
ENSG00000005844	ITGAL subnetwork	0.0312642	No	0.0307625	No
MP:0008596	increased circulating interleukin-6 level	0.0312716	No	0.0308827	No
GO:0005088	Ras guanyl-nucleotide exchange factor activity	0.0313918	No	0.0309196	No
GO:0009266	response to temperature stimulus	0.0314004	No	0.0309849	No
MP:0009766	increased sensitivity to xenobiotic induced morbidity/mortality	0.0314007	No	0.030987	No
ENSG00000107779	BMPR1A subnetwork	0.0314152	No	0.0310258	No
ENSG00000164399	IL3 subnetwork	0.0314225	No	0.0310258	No
ENSG00000074800	ENO1 subnetwork	0.0315377	No	0.0310325	No
KEGG_ASCORBATE_AND_ALDARATE_METABOLISM	KEGG_ASCORBATE_AND_ALDARATE_METABOLISM	0.0316412	No	0.0310642	No
MP:0009293	decreased inguinal fat pad weight	0.0317912	No	0.031174	No
obsolete_molecular_function	obsolete_molecular_function	0.0318199	No	0.0313456	No
GO:0001503	ossification	0.0318462	No	0.0313527	No
GO:0050707	regulation of cytokine secretion	0.0318643	No	0.0315412	No
KEGG_WNT_SIGNALING_PATHWAY	KEGG_WNT_SIGNALING_PATHWAY	0.0319343	No	0.0316909	No
GO:0032635	interleukin-6 production	0.0319627	No	0.0317094	No
MP:0003345	decreased rib number	0.0319638	No	0.0317238	No
MP:0005419	hypoalbuminemia	0.0319672	No	0.0317324	No
GO:0050673	epithelial cell proliferation	0.0320094	No	0.0317851	No
ENSG00000141720	PIP4K2B subnetwork	0.0321752	No	0.0318222	No
MP:0008539	decreased susceptibility to induced colitis	0.0321814	No	0.0318348	No
MP:0008947	increased neuron number	0.032204	No	0.0320275	No
GO:0043433	negative regulation of sequence-specific DNA binding transcription factor activity	0.0322049	No	0.0320646	No
GO:0060412	ventricular septum morphogenesis	0.0322496	No	0.0321766	No
GO:0001818	negative regulation of cytokine production	0.0322515	No	0.0322026	No
ENSG00000166411	IDH3A subnetwork	0.0322652	No	0.0323194	No
ENSG00000112049	ENSG00000112049 subnetwork	0.0323323	No	0.0324404	No
MP:0004762	increased anti-double stranded DNA antibody level	0.0323653	No	0.0326176	No
MP:0002408	abnormal double-positive T cell morphology	0.0325502	No	0.0327068	No
ENSG00000143995	MEIS1 subnetwork	0.0325795	No	0.0327116	No
ENSG00000116824	CD2 subnetwork	0.032634	No	0.0327728	No
MP:0008995	early reproductive senescence	0.0326419	No	0.0328037	No
ENSG00000105223	PLD3 subnetwork	0.0327484	No	0.0328331	No
GO:0090092	regulation of transmembrane receptor protein serine/threonine kinase signaling pathway	0.0327738	No	0.0328791	No
ENSG00000131143	COX4I1 subnetwork	0.0327842	No	0.03292	No
ENSG00000127318	IL22 subnetwork	0.032838	No	0.033145	No
GO:0030522	intracellular receptor mediated signaling pathway	0.0330328	No	0.0332438	No
GO:0060442	branching involved in prostate gland morphogenesis	0.0330347	No	0.0332486	No
ENSG00000161800	RACGAP1 subnetwork	0.0330535	No	0.0332962	No
ENSG00000106366	SERPINE1 subnetwork	0.0330803	No	0.0333468	No
GO:0071383	cellular response to steroid hormone stimulus	0.0331428	No	0.033357	No
ENSG00000141232	TOB1 subnetwork	0.0331613	No	0.0333801	No
ENSG00000206181	TCEB3B subnetwork	0.0331693	No	0.0334076	No
MP:0005185	decreased circulating progesterone level	0.0331999	No	0.0334471	No
ENSG00000173540	GMPPB subnetwork	0.0332086	No	0.0335325	No
MP:0000295	trabecula carnea hypoplasia	0.0332173	No	0.0335936	No
ENSG00000150907	FOXO1 subnetwork	0.0333033	No	0.0336581	No
GO:0050728	negative regulation of inflammatory response	0.0333101	No	0.0338098	No
ENSG00000007264	MATK subnetwork	0.0334001	No	0.0338357	No
MP:0009355	increased liver triglyceride level	0.0334428	No	0.0338882	No
MP:0000527	abnormal kidney development	0.0334429	No	0.0339343	No
GO:0033135	regulation of peptidyl-serine phosphorylation	0.0334781	No	0.0339745	No
ENSG00000012124	CD22 subnetwork	0.0335305	No	0.0339952	No
MP:0003915	increased left ventricle weight	0.033545	No	0.0340974	No
ENSG00000196083	IL1RAP subnetwork	0.0336385	No	0.0342324	No
GO:0002274	myeloid leukocyte activation	0.0336445	No	0.0342694	No
MP:0000125	absent incisors	0.0336915	No	0.0343197	No
GO:0008083	growth factor activity	0.0337264	No	0.0343339	No
GO:0022407	regulation of cell-cell adhesion	0.0338124	No	0.034431	No
ENSG00000185551	NR2F2 subnetwork	0.033828	No	0.0345393	No
GO:0001501	skeletal system development	0.0338302	No	0.0345422	No
GO:0014902	myotube differentiation	0.0338827	No	0.0345424	No
MP:0008682	decreased interleukin-17 secretion	0.0339114	No	0.0345938	No
ENSG00000161204	ABCF3 subnetwork	0.0339216	No	0.0346033	No
GO:0046943	carboxylic acid transmembrane transporter activity	0.0340252	No	0.0346236	No
ENSG00000162891	IL20 subnetwork	0.0340625	No	0.0346476	No
GO:0010888	negative regulation of lipid storage	0.0340661	No	0.0346963	No
ENSG00000121966	CXCR4 subnetwork	0.0340707	No	0.0347686	No
GO:0003755	peptidyl-prolyl cis-trans isomerase activity	0.034164	No	0.034886	No
GO:0051146	striated muscle cell differentiation	0.0342037	No	0.0349871	No
MP:0003704	abnormal hair follicle development	0.0342152	No	0.0350394	No
ENSG00000133026	MYH10 subnetwork	0.0342169	No	0.0350739	No
MP:0005343	increased circulating aspartate transaminase level	0.0342382	No	0.0350892	No
KEGG_PRION_DISEASES	KEGG_PRION_DISEASES	0.0342956	No	0.0351019	No
GO:0001666	response to hypoxia	0.0344234	No	0.0351681	No
REACTOME_PI3K_EVENTS_IN_ERBB4_SIGNALING	REACTOME_PI3K_EVENTS_IN_ERBB4_SIGNALING	0.0345371	No	0.0351894	No
ENSG00000088367	EPB41L1 subnetwork	0.0346104	No	0.0354469	No
ENSG00000115020	PIKFYVE subnetwork	0.0346999	No	0.0355838	No
MP:0002750	exophthalmos	0.0348242	No	0.03569	No
MP:0008186	increased pro-B cell number	0.0348625	No	0.0357047	No
MP:0003447	decreased tumor growth/size	0.0349025	No	0.0358182	No
MP:0008225	abnormal anterior commissure morphology	0.0349331	No	0.0360094	No
MP:0003356	impaired luteinization	0.034951	No	0.036035	No
ENSG00000173210	ABLIM3 subnetwork	0.0349667	No	0.036052	No
GO:0042446	hormone biosynthetic process	0.0350225	No	0.0362785	No
MP:0000681	abnormal thyroid gland morphology	0.0350883	No	0.036308	No
GO:0043434	response to peptide hormone stimulus	0.0351133	No	0.0363631	No
ENSG00000125686	MED1 subnetwork	0.0352184	No	0.0363631	No
MP:0000703	abnormal thymus morphology	0.0353659	No	0.0364746	No
ENSG00000070018	LRP6 subnetwork	0.0354157	No	0.0365706	No
ENSG00000174903	RAB1B subnetwork	0.0354863	No	0.0365765	No
ENSG00000183691	NOG subnetwork	0.035523	No	0.0366448	No
MP:0000166	abnormal chondrocyte morphology	0.0355698	No	0.0366465	No
GO:0030510	regulation of BMP signaling pathway	0.0357361	No	0.0366935	No
MP:0008722	abnormal chemokine secretion	0.0357483	No	0.036726	No
MP:0001328	disorganized retinal layers	0.0357528	No	0.0368182	No
MP:0005033	abnormal trophoblast giant cells	0.0357631	No	0.0369777	No
GO:0034637	cellular carbohydrate biosynthetic process	0.0358365	No	0.0369992	No
ENSG00000112062	MAPK14 subnetwork	0.0360121	No	0.0370764	No
ENSG00000068781	STON1-GTF2A1L subnetwork	0.0360561	No	0.0370971	No
ENSG00000173917	HOXB2 subnetwork	0.0361172	No	0.0370985	No
ENSG00000180340	FZD2 subnetwork	0.0361619	No	0.0371947	No
MP:0004779	abnormal production of surfactant	0.0361637	No	0.0372021	No
MP:0008272	abnormal endochondral bone ossification	0.0361827	No	0.0373058	No
ENSG00000157764	BRAF subnetwork	0.0362586	No	0.0373338	No
MP:0008554	decreased circulating tumor necrosis factor level	0.0364553	No	0.0373759	No
MP:0000547	short limbs	0.0364615	No	0.0374227	No
REACTOME_PI3K_EVENTS_IN_ERBB2_SIGNALING	REACTOME_PI3K_EVENTS_IN_ERBB2_SIGNALING	0.0367415	No	0.0374425	No
GO:0046965	retinoid X receptor binding	0.0367442	No	0.0375911	No
GO:0008158	hedgehog receptor activity	0.0368278	No	0.0379432	No
ENSG00000177283	FZD8 subnetwork	0.036857	No	0.0381022	No
MP:0010025	decreased total body fat amount	0.0368691	No	0.0381022	No
GO:2001014	regulation of skeletal muscle cell differentiation	0.0370232	No	0.0382301	No
MP:0009283	decreased gonadal fat pad weight	0.0370382	No	0.038233	No
MP:0002734	abnormal mechanical nociception	0.0370935	No	0.0382455	No
ENSG00000113302	IL12B subnetwork	0.0370974	No	0.038328	No
ENSG00000043462	LCP2 subnetwork	0.0371496	No	0.0383433	No
MP:0001858	intestinal inflammation	0.0372316	No	0.0383499	No
REACTOME_SIGNALING_BY_EGFR	REACTOME_SIGNALING_BY_EGFR	0.0373969	No	0.0384263	No
ENSG00000113319	RASGRF2 subnetwork	0.0374208	No	0.0385324	No
GO:0006897	endocytosis	0.0375635	No	0.0385462	No
GO:0010324	membrane invagination	0.0375635	No	0.0386666	No
GO:0010574	regulation of vascular endothelial growth factor production	0.0376162	No	0.0388572	No
GO:0010573	vascular endothelial growth factor production	0.0376162	No	0.038912	No
GO:0001772	immunological synapse	0.0376331	No	0.0389445	No
MP:0002833	increased heart weight	0.0376893	No	0.0389472	No
GO:0051145	smooth muscle cell differentiation	0.0377947	No	0.038999	No
GO:0050663	cytokine secretion	0.0378714	No	0.0391269	No
MP:0003446	renal hypoplasia	0.0379341	No	0.0391728	No
GO:0022415	viral reproductive process	0.0379809	No	0.0392513	No
GO:0060740	prostate gland epithelium morphogenesis	0.0380329	No	0.0393468	No
MP:0009292	increased inguinal fat pad weight	0.0381332	No	0.0394471	No
ENSG00000122778	KIAA1549 subnetwork	0.0381349	No	0.0394917	No
ENSG00000175745	NR2F1 subnetwork	0.0381752	No	0.03953	No
GO:0042533	tumor necrosis factor biosynthetic process	0.0382215	No	0.0395583	No
GO:0042534	regulation of tumor necrosis factor biosynthetic process	0.0382215	No	0.0395864	No
MP:0002398	abnormal bone marrow cell morphology/development	0.038242	No	0.0396847	No
REACTOME_SIGNALING_BY_EGFR_IN_CANCER	REACTOME_SIGNALING_BY_EGFR_IN_CANCER	0.0382772	No	0.0396898	No
ENSG00000175505	CLCF1 subnetwork	0.038385	No	0.0396904	No
ENSG00000181991	MRPS11 subnetwork	0.0384136	No	0.0397913	No
MP:0001729	impaired embryo implantation	0.0384522	No	0.0398396	No
GO:0002573	myeloid leukocyte differentiation	0.0384668	No	0.0399268	No
REACTOME_HORMONE_LIGAND:BINDING_RECEPTORS	REACTOME_HORMONE_LIGAND:BINDING_RECEPTORS	0.0385479	No	0.0399479	No
ENSG00000134313	KIDINS220 subnetwork	0.0385841	No	0.0399518	No
MP:0000473	abnormal stomach glandular epithelium morphology	0.0386425	No	0.0399673	No
GO:0014911	positive regulation of smooth muscle cell migration	0.0386593	No	0.0400448	No
MP:0002497	increased IgE level	0.0387255	No	0.0400997	No
ENSG00000152520	PAN3 subnetwork	0.0387732	No	0.0401178	No
GO:0051050	positive regulation of transport	0.0387952	No	0.0401459	No
MP:0001533	abnormal skeleton physiology	0.0388056	No	0.0401966	No
MP:0005104	abnormal tarsal bone morphology	0.0388476	No	0.0401996	No
GO:0033674	positive regulation of kinase activity	0.0389112	No	0.0402141	No
ENSG00000173039	RELA subnetwork	0.038931	No	0.0402477	No
ENSG00000150337	FCGR1A subnetwork	0.038952	No	0.0402665	No
GO:0005741	mitochondrial outer membrane	0.0390092	No	0.0403542	No
MP:0001846	increased inflammatory response	0.0390186	No	0.0403911	No
ENSG00000138293	NCOA4 subnetwork	0.0390358	No	0.0404038	No
REACTOME_ETHANOL_OXIDATION	REACTOME_ETHANOL_OXIDATION	0.0390495	No	0.0404113	No
REACTOME_PIP3_ACTIVATES_AKT_SIGNALING	REACTOME_PIP3_ACTIVATES_AKT_SIGNALING	0.0390551	No	0.0405034	No
MP:0000066	osteoporosis	0.0390567	No	0.0405063	No
GO:0000988	protein binding transcription factor activity	0.0390574	No	0.0405096	No
ENSG00000138592	USP8 subnetwork	0.0390802	No	0.0406482	No
MP:0000592	short tail	0.039115	No	0.040659	No
GO:0035295	tube development	0.0391465	No	0.0406706	No
ENSG00000113140	SPARC subnetwork	0.03923	No	0.0407488	No
GO:0043410	positive regulation of MAPK cascade	0.0392451	No	0.0407865	No
GO:0060512	prostate gland morphogenesis	0.0392739	No	0.0408482	No
MP:0000160	kyphosis	0.0392811	No	0.0408626	No
ENSG00000125170	DOK4 subnetwork	0.0393435	No	0.0408883	No
ENSG00000178952	TUFM subnetwork	0.0393445	No	0.0409359	No
ENSG00000106992	AK1 subnetwork	0.0393753	No	0.0409401	No
ENSG00000165409	TSHR subnetwork	0.0394478	No	0.0409685	No
GO:0045600	positive regulation of fat cell differentiation	0.0394538	No	0.0410042	No
ENSG00000122180	MYOG subnetwork	0.0394738	No	0.0410276	No
MP:0002442	abnormal leukocyte physiology	0.0394969	No	0.0411172	No
MP:0008700	decreased interleukin-4 secretion	0.0396521	No	0.0411205	No
ENSG00000151748	SAV1 subnetwork	0.0397243	No	0.0411365	No
GO:0014909	smooth muscle cell migration	0.0397994	No	0.0411611	No
ENSG00000135547	HEY2 subnetwork	0.0398545	No	0.0411729	No
ENSG00000068024	HDAC4 subnetwork	0.0398616	No	0.0411874	No
GO:0031647	regulation of protein stability	0.0398916	No	0.0412177	No
ENSG00000187899	ENSG00000187899 subnetwork	0.039912	No	0.0412362	No
ENSG00000169194	IL13 subnetwork	0.0399661	No	0.0412455	No
ENSG00000117707	PROX1 subnetwork	0.0400424	No	0.0412638	No
ENSG00000120265	PCMT1 subnetwork	0.0400743	No	0.0413765	No
REACTOME_METABOLISM_OF_LIPIDS_AND_LIPOPROTEINS	REACTOME_METABOLISM_OF_LIPIDS_AND_LIPOPROTEINS	0.0400981	No	0.0414406	No
ENSG00000164220	F2RL2 subnetwork	0.0401012	No	0.0414613	No
ENSG00000166603	MC4R subnetwork	0.0401419	No	0.0415843	No
GO:0035914	skeletal muscle cell differentiation	0.0401715	No	0.0417916	No
GO:0003690	double-stranded DNA binding	0.0401955	No	0.0418013	No
GO:0043499	eukaryotic cell surface binding	0.0402047	No	0.0418949	No
ENSG00000126226	PCID2 subnetwork	0.0403311	No	0.0419399	No
ENSG00000120738	EGR1 subnetwork	0.0403337	No	0.0419615	No
MP:0001787	pericardial edema	0.0403806	No	0.0419815	No
ENSG00000140262	TCF12 subnetwork	0.0403861	No	0.042028	No
MP:0005584	abnormal enzyme/coenzyme activity	0.0404149	No	0.0421612	No
ENSG00000113525	IL5 subnetwork	0.0405187	No	0.0421674	No
ENSG00000124356	STAMBP subnetwork	0.0405295	No	0.0421682	No
MP:0006397	disorganized long bone epiphyseal plate	0.0405434	No	0.0422615	No
MP:0005181	decreased circulating estradiol level	0.0405542	No	0.0423415	No
MP:0005463	abnormal CD4-positive T cell physiology	0.0405677	No	0.0424462	No
MP:0003795	abnormal bone structure	0.0405872	No	0.0424524	No
ENSG00000170677	SOCS6 subnetwork	0.0406584	No	0.0425429	No
MP:0004982	abnormal osteoclast morphology	0.0407569	No	0.0426649	No
GO:0005275	amine transmembrane transporter activity	0.0407618	No	0.0426661	No
GO:0005796	Golgi lumen	0.0409014	No	0.0426771	No
GO:0003205	cardiac chamber development	0.0411618	No	0.0426862	No
ENSG00000134954	ETS1 subnetwork	0.0411879	No	0.0428271	No
ENSG00000125503	PPP1R12C subnetwork	0.0412251	No	0.0428817	No
ENSG00000006075	CCL3 subnetwork	0.0412424	No	0.0429643	No
GO:0021700	developmental maturation	0.0412932	No	0.0430045	No
GO:0009055	electron carrier activity	0.0413285	No	0.0430156	No
MP:0002079	increased circulating insulin level	0.0413396	No	0.0430657	No
GO:0030670	phagocytic vesicle membrane	0.0414058	No	0.0431541	No
GO:0051492	regulation of stress fiber assembly	0.0414253	No	0.0431757	No
ENSG00000108515	ENO3 subnetwork	0.04145	No	0.0432624	No
GO:0001952	regulation of cell-matrix adhesion	0.0414833	No	0.0433448	No
GO:0005496	steroid binding	0.0415128	No	0.0434017	No
ENSG00000148498	PARD3 subnetwork	0.0415462	No	0.0434481	No
ENSG00000171848	RRM2 subnetwork	0.0416112	No	0.0434535	No
ENSG00000076928	ARHGEF1 subnetwork	0.0416864	No	0.0435247	No
ENSG00000113070	HBEGF subnetwork	0.0417466	No	0.0436268	No
ENSG00000186716	BCR subnetwork	0.0417618	No	0.0436308	No
ENSG00000115145	STAM2 subnetwork	0.0417742	No	0.0436308	No
GO:0001944	vasculature development	0.0418226	No	0.0436308	No
KEGG_BASAL_TRANSCRIPTION_FACTORS	KEGG_BASAL_TRANSCRIPTION_FACTORS	0.0418574	No	0.0436308	No
GO:0048514	blood vessel morphogenesis	0.0418723	No	0.0436308	No
ENSG00000169180	XPO6 subnetwork	0.0419463	No	0.0436308	No
GO:0005044	scavenger receptor activity	0.0420187	No	0.0436835	No
MP:0011402	renal cast	0.042025	No	0.0437271	No
GO:0001558	regulation of cell growth	0.0420903	No	0.0437903	No
ENSG00000168811	IL12A subnetwork	0.0421278	No	0.0438307	No
ENSG00000111199	TRPV4 subnetwork	0.0421366	No	0.0439778	No
ENSG00000161618	ALDH16A1 subnetwork	0.0423401	No	0.043978	No
MP:0009767	decreased sensitivity to xenobiotic induced morbidity/mortality	0.0424236	No	0.0441694	No
GO:0045597	positive regulation of cell differentiation	0.0424953	No	0.0441716	No
MP:0004771	increased anti-single stranded DNA antibody level	0.0425269	No	0.0443046	No
ENSG00000026508	CD44 subnetwork	0.0427602	No	0.0443297	No
REACTOME_CYTOCHROME_P450_:_ARRANGED_BY_SUBSTRATE_TYPE	REACTOME_CYTOCHROME_P450_:_ARRANGED_BY_SUBSTRATE_TYPE	0.0427621	No	0.0443424	No
ENSG00000073282	TP63 subnetwork	0.0428184	No	0.04436	No
MP:0008719	impaired neutrophil recruitment	0.0430201	No	0.0444569	No
ENSG00000211660	ENSG00000211660 subnetwork	0.0431395	No	0.0446755	No
ENSG00000211653	ENSG00000211653 subnetwork	0.0431395	No	0.0446835	No
GO:0060071	Wnt receptor signaling pathway, planar cell polarity pathway	0.0431524	No	0.0447236	No
GO:0090175	regulation of establishment of planar polarity	0.0431524	No	0.0447337	No
ENSG00000135930	EIF4E2 subnetwork	0.0431605	No	0.044766	No
GO:0070167	regulation of biomineral tissue development	0.043162	No	0.0447972	No
ENSG00000109471	IL2 subnetwork	0.043181	No	0.0448177	No
ENSG00000122194	PLG subnetwork	0.0432361	No	0.0448268	No
GO:0002688	regulation of leukocyte chemotaxis	0.0432938	No	0.044908	No
GO:0000790	nuclear chromatin	0.0433226	No	0.0449266	No
KEGG_FATTY_ACID_METABOLISM	KEGG_FATTY_ACID_METABOLISM	0.0433583	No	0.0449385	No
GO:0001894	tissue homeostasis	0.0434151	No	0.0449916	No
GO:0048469	cell maturation	0.0435143	No	0.0450474	No
GO:0030308	negative regulation of cell growth	0.0435264	No	0.0451042	No
ENSG00000171564	FGB subnetwork	0.0435922	No	0.0451046	No
ENSG00000091127	PUS7 subnetwork	0.0436463	No	0.0451661	No
ENSG00000134333	LDHA subnetwork	0.043675	No	0.0451663	No
MP:0001257	increased body length	0.0436869	No	0.0451663	No
MP:0009399	increased skeletal muscle fiber size	0.0437194	No	0.0452446	No
MP:0005145	increased circulating VLDL cholesterol level	0.04389	No	0.0452664	No
GO:0019867	outer membrane	0.0439266	No	0.0453006	No
ENSG00000147382	FAM58A subnetwork	0.0440165	No	0.0454886	No
GO:0045619	regulation of lymphocyte differentiation	0.0440194	No	0.0455564	No
REACTOME_PI:3K_CASCADE	REACTOME_PI:3K_CASCADE	0.0440694	No	0.0456071	No
ENSG00000099985	OSM subnetwork	0.0441304	No	0.0456327	No
GO:0031669	cellular response to nutrient levels	0.0441784	No	0.0456412	No
MP:0002665	decreased circulating corticosterone level	0.0443096	No	0.0457377	No
GO:0004806	triglyceride lipase activity	0.044377	No	0.0458075	No
MP:0005559	increased circulating glucose level	0.0443956	No	0.0458075	No
GO:0007015	actin filament organization	0.0444058	No	0.0458075	No
MP:0005452	abnormal adipose tissue amount	0.0444072	No	0.0458294	No
ENSG00000135069	PSAT1 subnetwork	0.0444281	No	0.0458325	No
REACTOME_CELL:EXTRACELLULAR_MATRIX_INTERACTIONS	REACTOME_CELL:EXTRACELLULAR_MATRIX_INTERACTIONS	0.0445499	No	0.0458369	No
KEGG_PATHWAYS_IN_CANCER	KEGG_PATHWAYS_IN_CANCER	0.0446235	No	0.0458604	No
ENSG00000166913	YWHAB subnetwork	0.0446814	No	0.0458959	No
ENSG00000161638	ITGA5 subnetwork	0.0447092	No	0.0458986	No
GO:0019825	oxygen binding	0.0447377	No	0.0459154	No
MP:0011506	glomerular crescent	0.0447544	No	0.0460212	No
ENSG00000134419	RPS15A subnetwork	0.0448457	No	0.0460382	No
ENSG00000163785	RYK subnetwork	0.045151	No	0.0460474	No
ENSG00000076641	PAG1 subnetwork	0.0451871	No	0.0460557	No
ENSG00000143537	ADAM15 subnetwork	0.0451871	No	0.0462097	No
ENSG00000133961	NUMB subnetwork	0.0452678	No	0.0464943	No
MP:0005331	insulin resistance	0.0453848	No	0.0465139	No
ENSG00000213699	C2orf18 subnetwork	0.0454444	No	0.0465309	No
ENSG00000141968	VAV1 subnetwork	0.0454577	No	0.046563	No
MP:0002998	abnormal bone remodeling	0.0455174	No	0.0465656	No
MP:0005558	decreased creatinine clearance	0.0455323	No	0.0465822	No
GO:0003007	heart morphogenesis	0.0455721	No	0.0465952	No
GO:0019199	transmembrane receptor protein kinase activity	0.0457712	No	0.0466122	No
KEGG_METABOLISM_OF_XENOBIOTICS_BY_CYTOCHROME_P450	KEGG_METABOLISM_OF_XENOBIOTICS_BY_CYTOCHROME_P450	0.0458189	No	0.0466815	No
MP:0009764	decreased sensitivity to induced morbidity/mortality	0.0458676	No	0.0467083	No
GO:0070411	I-SMAD binding	0.0459102	No	0.0467159	No
ENSG00000069399	BCL3 subnetwork	0.0459904	No	0.0468136	No
ENSG00000170260	ZNF212 subnetwork	0.0460384	No	0.0468156	No
MP:0003849	greasy coat	0.0461848	No	0.0468249	No
ENSG00000205250	E2F4 subnetwork	0.0461911	No	0.0468416	No
GO:0042379	chemokine receptor binding	0.0462039	No	0.0470594	No
ENSG00000167658	EEF2 subnetwork	0.0462184	No	0.0470841	No
GO:0019319	hexose biosynthetic process	0.0462225	No	0.0471022	No
ENSG00000153162	BMP6 subnetwork	0.0462229	No	0.0471811	No
ENSG00000110711	AIP subnetwork	0.0462577	No	0.0472512	No
MP:0002192	hydrops fetalis	0.0463247	No	0.0472839	No
GO:0060393	regulation of pathway-restricted SMAD protein phosphorylation	0.0464021	No	0.0473404	No
ENSG00000068394	GPKOW subnetwork	0.0464233	No	0.0473417	No
MP:0002957	intestinal adenocarcinoma	0.0465111	No	0.0473574	No
GO:0001817	regulation of cytokine production	0.0465552	No	0.0473593	No
ENSG00000129675	ARHGEF6 subnetwork	0.0467264	No	0.0473899	No
ENSG00000198938	MT-CO3 subnetwork	0.04675	No	0.0474218	No
MP:0008151	increased diameter of long bones	0.0468122	No	0.0474839	No
REACTOME_DEFENSINS	REACTOME_DEFENSINS	0.0468781	No	0.0476453	No
GO:0040008	regulation of growth	0.0470123	No	0.0476629	No
GO:0005342	organic acid transmembrane transporter activity	0.0470388	No	0.0477379	No
ENSG00000133313	CNDP2 subnetwork	0.0471842	No	0.047833	No
ENSG00000156127	BATF subnetwork	0.0473284	No	0.0478488	No
GO:0046906	tetrapyrrole binding	0.0473473	No	0.0478718	No
REACTOME_SEMA4D_INDUCED_CELL_MIGRATION_AND_GROWTH:CONE_COLLAPSE	REACTOME_SEMA4D_INDUCED_CELL_MIGRATION_AND_GROWTH:CONE_COLLAPSE	0.0473771	No	0.0479019	No
MP:0003628	abnormal leukocyte adhesion	0.0474093	No	0.0479443	No
MP:0005560	decreased circulating glucose level	0.0474208	No	0.0479917	No
MP:0003400	kinked neural tube	0.0474254	No	0.0480285	No
ENSG00000127616	SMARCA4 subnetwork	0.0475197	No	0.0480717	No
GO:0045785	positive regulation of cell adhesion	0.047531	No	0.0480866	No
GO:0048589	developmental growth	0.047569	No	0.0482134	No
GO:0020037	heme binding	0.0476004	No	0.0482335	No
REACTOME_SYNTHESIS_SECRETION_AND_DEACYLATION_OF_GHRELIN	REACTOME_SYNTHESIS_SECRETION_AND_DEACYLATION_OF_GHRELIN	0.047656	No	0.0483319	No
ENSG00000084754	HADHA subnetwork	0.0476697	No	0.0483941	No
ENSG00000104964	AES subnetwork	0.047679	No	0.0484948	No
MP:0008561	decreased tumor necrosis factor secretion	0.0477193	No	0.0486031	No
ENSG00000165630	PRPF18 subnetwork	0.0478711	No	0.0487292	No
GO:0002698	negative regulation of immune effector process	0.0479217	No	0.0487546	No
ENSG00000170776	AKAP13 subnetwork	0.0480155	No	0.0487599	No
KEGG_INSULIN_SIGNALING_PATHWAY	KEGG_INSULIN_SIGNALING_PATHWAY	0.048116	No	0.0488071	No
ENSG00000133124	IRS4 subnetwork	0.0481742	No	0.0488788	No
MP:0005318	decreased triglyceride level	0.0482765	No	0.0489124	No
MP:0001828	abnormal T cell activation	0.0483193	No	0.0491505	No
GO:0050918	positive chemotaxis	0.0484226	No	0.0491505	No
ENSG00000115866	DARS subnetwork	0.0485228	No	0.0492108	No
REACTOME_RESPIRATORY_ELECTRON_TRANSPORT_ATP_SYNTHESIS_BY_CHEMIOSMOTIC_COUPLING_AND_HEAT_PRODUCTION_BY_UNCOUPLING_PROTEINS	REACTOME_RESPIRATORY_ELECTRON_TRANSPORT_ATP_SYNTHESIS_BY_CHEMIOSMOTIC_COUPLING_AND_HEAT_PRODUCTION_BY_UNCOUPLING_PROTEINS	0.04863	No	0.0492265	No
ENSG00000198742	SMURF1 subnetwork	0.0487299	No	0.0492265	No
ENSG00000174444	RPL4 subnetwork	0.0487502	No	0.049253	No
ENSG00000178209	PLEC subnetwork	0.0489074	No	0.0493817	No
ENSG00000117601	SERPINC1 subnetwork	0.0489415	No	0.0494413	No
GO:0019058	viral infectious cycle	0.0489928	No	0.0494526	No
ENSG00000119699	TGFB3 subnetwork	0.0490059	No	0.0494562	No
ENSG00000197303	ENSG00000197303 subnetwork	0.0490267	No	0.0495157	No
MP:0011290	decreased nephron number	0.0491743	No	0.0495238	No
MP:0002672	abnormal branchial arch artery morphology	0.0492009	No	0.0495244	No
ENSG00000198911	SREBF2 subnetwork	0.049217	No	0.049572	No
ENSG00000182718	ANXA2 subnetwork	0.0492734	No	0.0496019	No
MP:0008083	decreased single-positive T cell number	0.0493127	No	0.0496076	No
ENSG00000092969	TGFB2 subnetwork	0.0494551	No	0.0496313	No
ENSG00000198563	DDX39B subnetwork	0.0495548	No	0.04969	No
ENSG00000215412	ENSG00000215412 subnetwork	0.0495548	No	0.0498108	No
ENSG00000215425	DDX39B subnetwork	0.0495548	No	0.0498876	No
ENSG00000120500	ARR3 subnetwork	0.0497426	No	0.0498969	No
GO:0001568	blood vessel development	0.0497532	No	0.0499157	No
MP:0001715	placental labyrinth hypoplasia	0.0497703	No	0.0499399	No
GO:0051153	regulation of striated muscle cell differentiation	0.049789	No	0.0499546	No
ENSG00000167193	CRK subnetwork	0.0498752	No	0.0499787	No
ENSG00000139083	ETV6 subnetwork	0.049882	No	0.0499873	No
MP:0001732	postnatal growth retardation	0.0498927	No	0.0500098	No
ENSG00000116353	MECR subnetwork	0.0498998	No	0.0500132	No
ENSG00000138448	ITGAV subnetwork	0.0499404	No	0.0500189	No
ENSG00000005339	CREBBP subnetwork	0.0499697	No	0.0500268	No
