# Supplementary material for: Association analyses identify 31 new risk loci for colorectal cancer susceptibility
Source: Nat Commun. 2019 May 14;10:2154. doi: 10.1038/s41467-019-09775-w (PMC6517433; doi:10.1038/s41467-019-09775-w)
Supplement: Supplementary file 15 — Supplementary Data 12 [file 41467_2019_9775_MOESM15_ESM.xlsx]

## Sheet: Suppl Data 12
Supplementary Data 12: LD score regression determining genetic correlation between colorectal cancer and selected other traits.
Trait	Genetic correlation	Std Err	P-value
Fasting Insulin	0.1759	0.0638	0.0059
Total Cholesterol	0.085	0.0316	0.0072
Fasting Glucose	0.147	0.0577	0.0109
LDL	0.0845	0.0343	0.0138
Ulcerative colitis	0.1263	0.0515	0.0142
HbA1c	0.1109	0.0461	0.0161
Asthma	-0.1075	0.0465	0.0208
Triglycerides	0.0738	0.0327	0.0242
Childhood BMI	0.0753	0.0398	0.0587
eGFR creatine	0.0793	0.0427	0.063
Type 2 Diabetes	0.0717	0.0386	0.0636
Systemic Lupus Erythematosus	0.0984	0.0535	0.0659
BMI	0.0331	0.0225	0.1399
Body Fat	0.0666	0.0456	0.1447
Primary Biliary Cirrhosis	0.0954	0.0655	0.1454
Childhood Obesity	0.0679	0.0467	0.1463
Multiple Sclerosis	0.1805	0.1341	0.1781
22:4n6 fatty acid (adrenic acid)	0.126	0.0966	0.1922
Celiac Disease	-0.0932	0.0766	0.2237
Inflammatory Bowel Disease	0.0463	0.0392	0.2374
Birth Weigh	0.0449	0.0409	0.2724
20:4n6 fatty acid (arachidonic acid)	0.1497	0.1425	0.2936
23:0 fatty acid	-0.2857	0.2775	0.3033
Atopic dermatitis	-0.0655	0.0638	0.305
22:5n3 fatty acid (docosapentaenoic acid)	0.0732	0.078	0.3483
HDL	-0.0303	0.0336	0.3672
Rhematoid Arthritis	0.0419	0.0466	0.3688
18:1n9 fatty acid (oleic acid)	0.093	0.1235	0.451
Birth Length	0.042	0.0667	0.5288
Height	0.0156	0.0253	0.5391
Coronary Artery Disease	0.0223	0.0377	0.5531
trans,cis-18:2 fatty acid	0.0784	0.163	0.6308
18:2n6 fatty acid (linoleic acid)	-0.2171	0.7315	0.7666
eGFR cys	0.0174	0.0603	0.7728
16:0 fatty acid (palmitic acid)	0.0604	0.211	0.7747
Self-reported allergy	0.0137	0.0499	0.7834
24:0 saturated fatty acid (lignoceric acid)	-0.0869	0.3238	0.7885
trans-18:1 fatty acid	-0.0678	0.2669	0.7993
20:0 saturated fatty acid (arachidic acid)	-0.0335	0.1415	0.8127
Crohn's disease	0.0033	0.033	0.9195
22:6n3 fatty acid (docosahexaenoic acid)	0.0013	0.0944	0.9886
