# Supplementary material for: Association analyses identify 31 new risk loci for colorectal cancer susceptibility
Source: Nat Commun. 2019 May 14;10:2154. doi: 10.1038/s41467-019-09775-w (PMC6517433; doi:10.1038/s41467-019-09775-w)
Supplement: Supplementary file 16 — Supplementary Data 13 [file 41467_2019_9775_MOESM16_ESM.xlsx]

## Sheet: Suppl Data 13
Supplementary Data 13: CRC SNPs identified in contemporaneous study
	Huyghe et al					Current study
Cytoband	Lead SNP	Position (bp, GRCh37)	OR	95% CI	P-value	Genome-wide significant SNP in LD (r2>0.1) in current study	OR	95% CI	P-value
1p34.3	rs4360494	38455891	1.05	1.04-1.07	3.8e-09	Yes
1p32.3	rs12144319	55246035	1.07	1.05-1.09	3.3e-11	Yes
2q24.2	rs448513	159964552	1.05	1.03-1.07	4.4e-08	No	1.04842	1.03-1.07	3.67e-05
2q33.1	rs983402	199781586	1.07	1.05-1.09	7.7e-12	Yes
3q13.2	rs72942485	112999560	1.19	1.12-1.26	2.1e-08	Independent signal present at locus
3q22.2	rs10049390	133701119	1.06	1.04-1.08	3.8e-09	No	1.05477	1.03-1.08	2.84e-05
4q24	rs1391441	106128760	1.05	1.03-1.07	1.6e-08	Yes
4q31.21	rs11727676	145659064	1.09	1.06-1.12	2.9e-08	Yes
5q21.1	rs145364999	98206082	1.74	1.45-2.10	6.3e-09	Not analysed (MAF<0.5%)
6p21.32	rs9271695	32593080	1.09	1.07-1.12	1.1e-13	Yes
7p13	rs12672022	45136423	1.07	1.04-1.09	2.8e-08	No	1.04863	1.02-1.08	0.00106
9p21.3	rs1537372	22103183	1.05	1.03-1.07	1.4e-08	Yes
9q22.33	rs34405347	101679752	1.09	1.05-1.12	3.1e-08	No	1.05244	1.01-1.09	0.00894
9q31.3	rs10980628	113671403	1.07	1.04-1.09	2.8e-09	No	1.03831	1.01-1.07	0.00411
11q22.1	rs2186607	101656397	1.05	1.04-1.07	1.5e-09	No	1.02763	1.01-1.05	0.0114
12q12	rs11610543	43134191	1.05	1.04-1.07	1.3e-09	No	1.04052	1.02-1.06	0.000225
12q13.3	rs4759277	57533690	1.05	1.04-1.07	9.4e-09	Yes
13q13.3	rs7333607	37462010	1.08	1.06-1.10	6.3e-13	Yes
13q22.1	rs78341008	73791554	1.12	1.08-1.16	3.2e-10	Independent signal present at locus
13q34	rs8000189	111075881	1.06	1.04-1.08	1.8e-09	Yes
14q23.1	rs17094983	59189361	1.09	1.06-1.12	4.6e-11	No	1.05438	1.02-1.09	0.00165
15q22.33	rs56324967	67402824	1.07	1.05-1.09	1.1e-13	Independent signal present at locus
16q23.2	rs9930005	80043258	1.05	1.03-1.07	2.1e-08	Yes
17p12	rs1078643	10707241	1.08	1.05-1.10	6.6e-12	Yes
17q24.3	rs983318	70413253	1.06	1.04-1.08	5.6e-09	No	1.0482	1.02-1.07	0.000187
17q25.3	rs75954926	81061048	1.09	1.07-1.11	3e-18	No	1.08114	1.05-1.11	1.2e-07
19p13.11	rs34797592	16417198	1.09	1.06-1.12	4.2e-10	Yes
19q13.43	rs73068325	59079096	1.07	1.04-1.09	4.2e-08	No	1.04648	1.02-1.08	0.0011
20q13.12	rs6031311	42666475	1.06	1.04-1.08	6.8e-09	Yes
20q13.33	rs2738783	62308612	1.06	1.04-1.08	5.3e-08	Yes
Conditional SNPs
2q33.1	rs11884596	199612407	1.06	1.04-1.07	3.6e-09	No	1.05476	1.03-1.08	2.46e-06
5p15.33	rs78368589	1240204	1.12	1.08-1.16	4.1e-09	Yes	1.14314	1.09-1.20
5p13.1	rs7708610	40102443	1.06	1.04-1.08	3.8e-09	No	1.0315	1.01-1.05	0.00571
6p21.32	rs2516420	31449620	1.12	1.08-1.16	2e-10	No	1.09428	1.05-1.14	3.08e-05
8q24.21	rs4313119	128571855	1.06	1.04-1.08	2.1e-09	No	1.0471	1.02-1.07	0.000336
12p13.32	rs3217874	4400808	1.06	1.04-1.08	2.4e-09	Independent signal present at locus	1.06292	1.04-1.09
15q13.3	rs17816465	33156386	1.07	1.05-1.10	1.4e-10	Yes	1.10962	1.08-1.14
20p12.3	rs28488	6762221	1.07	1.05-1.09	2.6e-14	No	1.04815	1.03-1.07	3.34e-05
20p12.3	rs994308	6603622	1.06	1.05-1.08	8.6e-12	Independent signal present at locus	1.08146	1.06-1.11
11q13.4	rs61389091	74427921	1.21	1.16-1.27	3.7e-16	Yes	1.29288	1.22-1.37
