# Supplementary material for: Association analyses identify 31 new risk loci for colorectal cancer susceptibility
Source: Nat Commun. 2019 May 14;10:2154. doi: 10.1038/s41467-019-09775-w (PMC6517433; doi:10.1038/s41467-019-09775-w)
Supplement: Supplementary file 17 — Supplementary Data 14 [file 41467_2019_9775_MOESM17_ESM.xlsx]

## Sheet: Suppl Data 14
Supplementary Data 14: Fidelity of imputation
SNP	Concordant samples	Concordance rate	Missing data	Missing data rates	Inputation info score
rs4360494	201	1	3	0.0149254	0.95
rs12143541	201	1	0	0	0.95
rs10911228	201	1	3	0.0149254	1
rs11692435	201	1	0	0	0.97
rs11893063	201	1	0	0	0.96
rs7593422	201	1	3	0.0149254	0.99
rs9831861	201	1	0	0	0.99
rs12635946	201	1	0	0	0.97
rs17035289	201	1	0	0	1
rs75686861	201	1	2	0.00995025	0.92
rs2853672	201	1	0	0	0.95
rs72748443	201	1	2	0.00995025	0.99
rs2070699	201	1	0	0	0.95
rs3131043	201	1	0	0	0.91
rs9271770	201	1	0	0	0.93
rs16878812	201	1	0	0	0.99
rs6933790	201	1	0	0	0.91
rs62404966	201	1	0	0	0.99
rs6928864	201	1	0	0	0.98
rs3801081	201	1	0	0	1
rs1412834	200	0.995025	0	0	1
rs61237993	201	1	0	0	0.99
rs58575880	201	1	2	0.00995025	0.95
rs4450168	198	0.985075	16	0.079602	0.86
rs4944940	201	1	0	0	0.95
rs12818766	200	0.995025	5	0.0248756	0.89
rs3217870	201	1	0	0	0.98
rs11064131	201	1	1	0.00497512	0.94
rs7398375	201	1	0	0	0.83
rs7315438	201	1	0	0	1
rs9527555	201	1	0	0	0.98
rs12427600	201	1	0	0	0.99
rs45597035	200	0.995025	4	0.0199005	0.96
rs1330889	201	1	1	0.00497512	0.97
rs7993934	201	1	0	0	0.99
rs17816465	200	0.995025	5	0.0248756	0.97
rs4776316	199	0.99005	3	0.0149254	0.95
rs10152518	201	1	2	0.00995025	0.97
rs7495132	201	1	0	0	0.99
rs61336918	201	1	0	0	0.99
rs899244	201	1	0	0	0.99
rs73975588	201	1	0	0	0.97
rs1078643	201	1	0	0	0.92
rs34400960	198	0.985075	4	0.0199005	0.88
19:16420817	196	0.975124	10	0.0497512
rs2317130	199	0.99005	0	0	1
rs12979278	201	1	0	0	0.96
rs73593977	201	1	1	0.00497512	0.97
rs913674	201	1	0	0	0.99
rs11699816	201	1	5	0.0248756	0.98
rs3787089	201	1	0	0	0.96
